# Supplementary material for: TRIBE Uncovers the Role of Dis3 in Shaping the Dynamic Transcriptome in Malaria Parasites
Source: Front Cell Dev Biol. 2019 Nov 1;7:264. doi: 10.3389/fcell.2019.00264 (PMC6838019; doi:10.3389/fcell.2019.00264)
Supplement: TABLE S1 — List of sense/antisense target genes identified by PfDis3-TRIBE during the IDC in P. falciparum. [file Table_1.XLSX]

## Sheet: R_sense
Geneid	symbol	product
mal_mito_1	COX3	cytochrome c oxidase subunit 3
mal_mito_2	COX1	cytochrome c oxidase subunit 1
mal_mito_3	CYTB	cytochrome b
malmito_rna_RNA5	RNA5	unspecified product
mal_rna_12	LSUB	unspecified product
mal_rna_9	RNA2	unspecified product
PF3D7_0100100	VAR	erythrocyte membrane protein 1, PfEMP1
PF3D7_0101300	MC-2TM	Pfmc-2TM Maurer's cleft two transmembrane protein
PF3D7_0101400	EPF1	exported protein family 1, pseudogene
PF3D7_0102500	EBA181	erythrocyte binding antigen-181
PF3D7_0103000	N/A	vacuolar protein sorting-associated protein VTA1, putative
PF3D7_0103400	N/A	zinc-carboxypeptidase, putative
PF3D7_0103500	N/A	conserved Plasmodium protein, unknown function
PF3D7_0103600	N/A	ATP-dependent RNA helicase, putative
PF3D7_0103700	PSTK	L-seryl-tRNA(Sec) kinase, putative
PF3D7_0103800	ARP1	actin-related protein
PF3D7_0103900	PIESP15	parasite-infected erythrocyte surface protein
PF3D7_0104300	UBP1	ubiquitin carboxyl-terminal hydrolase 1, putative
PF3D7_0104400	LytB	4-hydroxy-3-methylbut-2-enyl diphosphate reductase
PF3D7_0104800	NPT1	novel putative transporter 1, putative
PF3D7_0105200	N/A	RAP protein, putative
PF3D7_0105400	N/A	conserved Plasmodium protein, unknown function
PF3D7_0105600	N/A	conserved Plasmodium protein, unknown function
PF3D7_0105700	N/A	asparagine-rich antigen Pfa35-2
PF3D7_0105800	N/A	conserved Plasmodium protein, unknown function
PF3D7_0106000	N/A	conserved Plasmodium protein, unknown function
PF3D7_0106200	N/A	conserved Plasmodium protein, unknown function
PF3D7_0107800	MRE11	double-strand break repair protein MRE11
PF3D7_0108100	N/A	conserved Plasmodium protein, unknown function
PF3D7_0108300	ARP	conserved Plasmodium protein, unknown function
PF3D7_0110100	N/A	selenocysteine-specific elongation factor selB homologue, putative
PF3D7_0110500	N/A	bromodomain protein, putative
PF3D7_0111000	N/A	kinesin-8, putative
PF3D7_0111300	N/A	replication factor c protein, putative
PF3D7_0111500	N/A	UMP-CMP kinase, putative
PF3D7_0111600	N/A	conserved Plasmodium protein, unknown function
PF3D7_0112000	TatD	TatD-like deoxyribonuclease
PF3D7_0112200	MRP1	multidrug resistance-associated protein 1
PF3D7_0112300	N/A	18S ribosomal RNA
PF3D7_0112700	N/A	28S ribosomal RNA
PF3D7_0113300	N/A	Plasmodium exported protein (hyp1), unknown function
PF3D7_0113400	N/A	Plasmodium exported protein, unknown function
PF3D7_0113600	SURF1.2	surface-associated interspersed protein 1.2 (SURFIN 1.2), pseudogene
PF3D7_0113700	HSP40	heat shock protein 40, type II
PF3D7_0113800	N/A	DBL containing protein, unknown function
PF3D7_0114000	EPF1	exported protein family 1
PF3D7_0114500	N/A	Plasmodium exported protein (hyp10), unknown function
PF3D7_0114800	N/A	Plasmodium exported protein (hyp7), unknown function
PF3D7_0115000	SURF1.3	surface-associated interspersed protein 1.3 (SURFIN 1.3)
PF3D7_0115700	VAR	erythrocyte membrane protein 1, PfEMP1
PF3D7_0200100	VAR	erythrocyte membrane protein 1, PfEMP1
PF3D7_0200300	N/A	erythrocyte membrane protein 1 (PfEMP1), exon 2
PF3D7_0201800	KAHsp40	knob associated heat shock protein 40
PF3D7_0201900	EMP3	erythrocyte membrane protein 3
PF3D7_0202200	PTP1	EMP1-trafficking protein
PF3D7_0202700	OPP	octaprenyl pyrophosphate synthase
PF3D7_0203000	ROPE	repetitive organellar protein, putative
PF3D7_0203100	N/A	protein kinase, putative
PF3D7_0203300	ERCC1	ERCC1 nucleotide excision repair protein, putative
PF3D7_0203900	N/A	5'-3' exonuclease, N-terminal resolvase-like domain, putative
PF3D7_0204100	N/A	conserved Plasmodium protein, unknown function
PF3D7_0204600	N/A	5'-3' exonuclease, putative
PF3D7_0204900	N/A	ubiE/COQ5 methyltransferase, putative
PF3D7_0205000	N/A	conserved Plasmodium protein, unknown function
PF3D7_0205100	N/A	conserved Plasmodium protein, unknown function
PF3D7_0205600	N/A	conserved Plasmodium protein, unknown function
PF3D7_0205700	N/A	RNA-binding protein, putative
PF3D7_0206000	RAD2	DNA repair protein RAD2, putative
PF3D7_0206200	PAT	pantothenate transporter
PF3D7_0206600	N/A	DNA-directed RNA polymerase III subunit RPC10, putative
PF3D7_0207000	MSP4	merozoite surface protein 4
PF3D7_0207100	N/A	conserved Plasmodium protein, unknown function
PF3D7_0207400	SERA7	serine repeat antigen 7
PF3D7_0207500	SERA6	serine repeat antigen 6
PF3D7_0207600	SERA5	serine repeat antigen 5
PF3D7_0207700	SERA4	serine repeat antigen 4
PF3D7_0207800	SERA3	serine repeat antigen 3
PF3D7_0208000	SERA1	serine repeat antigen 1
PF3D7_0208100	N/A	conserved Plasmodium protein, unknown function
PF3D7_0208300	N/A	conserved Plasmodium protein, unknown function
PF3D7_0208400	N/A	conserved Plasmodium protein, unknown function
PF3D7_0208600	RRF1	ribosome-recycling factor
PF3D7_0209600	N/A	transporter, putative
PF3D7_0209900	N/A	unspecified product
PF3D7_0210200	N/A	conserved Plasmodium protein, unknown function
PF3D7_0210300	N/A	monocarboxylate transporter, putative
PF3D7_0210400	N/A	50S ribosomal protein L33, putative
PF3D7_0210500	N/A	conserved Plasmodium protein, unknown function
PF3D7_0210700	SYN17	syntaxin, Qa-SNARE family
PF3D7_0211700	TKL1	tyrosine kinase-like protein, putative
PF3D7_0211800	AsnRS	asparagine--tRNA ligase
PF3D7_0212300	N/A	peptide chain release factor subunit 1, putative
PF3D7_0212400	N/A	conserved Plasmodium membrane protein, unknown function
PF3D7_0212500	N/A	conserved Plasmodium protein, unknown function
PF3D7_0212700	N/A	SRR1-like protein
PF3D7_0212900	N/A	leucyl/phenylalanyl-tRNA--protein transferase, putative
PF3D7_0213400	PK7	protein kinase 7
PF3D7_0213600	N/A	conserved Plasmodium protein, unknown function
PF3D7_0213800	N/A	conserved Plasmodium protein, unknown function
PF3D7_0213900	N/A	conserved Plasmodium protein, unknown function
PF3D7_0214100	SEC31	protein transport protein SEC31
PF3D7_0214200	N/A	mitochondrial ribosomal protein L13 precursor, putative
PF3D7_0214300	N/A	conserved Plasmodium protein, unknown function
PF3D7_0214400	N/A	conserved Plasmodium protein, unknown function
PF3D7_0214500	N/A	conserved Plasmodium protein, unknown function
PF3D7_0214600	N/A	serine/threonine protein kinase, putative
PF3D7_0214800	N/A	conserved Plasmodium membrane protein, unknown function
PF3D7_0214900	RON6	rhoptry neck protein 6
PF3D7_0215000	ACS9	acyl-CoA synthetase
PF3D7_0215600	N/A	conserved Plasmodium protein, unknown function
PF3D7_0216000	N/A	DEAD/DEAH box helicase, putative
PF3D7_0216100	N/A	conserved Plasmodium protein, unknown function
PF3D7_0216300	N/A	conserved Plasmodium protein, unknown function
PF3D7_0216400	VPS45	vacuolar protein sorting-associated protein 45, putative
PF3D7_0216500	N/A	conserved Plasmodium protein, unknown function
PF3D7_0216600	N/A	MtN3-like protein
PF3D7_0216900	N/A	conserved Plasmodium protein, unknown function
PF3D7_0217100	N/A	ATP synthase F1, alpha subunit
PF3D7_0217500	CDPK1	calcium-dependent protein kinase 1
PF3D7_0217600	N/A	conserved Plasmodium protein, unknown function
PF3D7_0218000	RFC2	replication factor C subunit 2, putative
PF3D7_0218200	N/A	conserved Plasmodium protein, unknown function
PF3D7_0218300	N/A	apicoplast RNA methyltransferase precursor, putative
PF3D7_0218600	N/A	conserved Plasmodium protein, unknown function
PF3D7_0218700	PRP45	pre-mRNA-processing protein 45, putative
PF3D7_0219100	N/A	conserved protein, unknown function
PF3D7_0219400	N/A	ribosome associated membrane protein RAMP4, putative, unspecified product
PF3D7_0219500	N/A	pseudouridine synthase, putative
PF3D7_0219600	RFC1	replication factor C subunit 1, putative
PF3D7_0219800	N/A	Plasmodium exported protein (PHISTc), unknown function
PF3D7_0220300	N/A	Plasmodium exported protein, unknown function
PF3D7_0222000	EPF1	exported protein family 1
PF3D7_0222100	MC-2TM	Pfmc-2TM Maurer's cleft two transmembrane protein
PF3D7_0223500	VAR	erythrocyte membrane protein 1, PfEMP1
PF3D7_0301900	N/A	conserved Plasmodium protein, unknown function
PF3D7_0302000	PRP46	pre-mRNA-splicing factor PRP46, putative
PF3D7_0302200	CLAG3.2	cytoadherence linked asexual protein 3.2
PF3D7_0303100	N/A	conserved Plasmodium protein, unknown function
PF3D7_0303200	N/A	HAD superfamily protein, putative
PF3D7_0303400	DHHC1	palmitoyltransferase DHHC1
PF3D7_0303500	N/A	spindle pole body protein, putative
PF3D7_0303800	N/A	IBR domain protein, putative
PF3D7_0304100	IMC1e	inner membrane complex protein 1e, putative
PF3D7_0304600	CSP	circumsporozoite (CS) protein
PF3D7_0305100	N/A	conserved Plasmodium protein, unknown function
PF3D7_0305300	N/A	conserved Plasmodium membrane protein, unknown function
PF3D7_0305500	N/A	conserved Plasmodium protein, unknown function
PF3D7_0305600	N/A	AP endonuclease (DNA-[apurinic or apyrimidinic site] lyase), putative
PF3D7_0305800	N/A	P-loop containing nucleoside triphosphate hydrolase, putative
PF3D7_0306400	N/A	FAD-dependent glycerol-3-phosphate dehydrogenase, putative
PF3D7_0306500	N/A	conserved Plasmodium protein, unknown function
PF3D7_0307200	N/A	60S ribosomal protein L7, putative
PF3D7_0307700	N/A	conserved Plasmodium protein, unknown function
PF3D7_0308100	N/A	zinc finger protein, putative
PF3D7_0308300	N/A	conserved Plasmodium protein, unknown function
PF3D7_0308700	N/A	conserved Plasmodium protein, unknown function
PF3D7_0308800	N/A	conserved protein, unknown function
PF3D7_0309100	N/A	conserved Plasmodium protein, unknown function
PF3D7_0309200	ARK2	serine/threonine protein kinase, putative
PF3D7_0309700	SBP2	SECIS-binding protein 2, putative
PF3D7_0309800	N/A	YTH domain-containing protein, putative
PF3D7_0310000	N/A	50S ribosomal protein L9, apicoplast, putative
PF3D7_0310200	N/A	phd finger protein, putative
PF3D7_0310400	PIESP1	parasite-infected erythrocyte surface protein
PF3D7_0310500	DHX57	ATP-dependent RNA helicase DHX57, putative
PF3D7_0310900	N/A	conserved Plasmodium protein, unknown function
PF3D7_0311200	N/A	valine--tRNA ligase, putative
PF3D7_0311300	N/A	phosphatidylinositol 3- and 4-kinase, putative
PF3D7_0311600	N/A	dolichyl-diphosphooligosaccharide--protein glycosyltransferase subunit 1, putative
PF3D7_0311700	N/A	plasmepsin VI
PF3D7_0311800	N/A	conserved protein, unknown function
PF3D7_0312100	N/A	E3 ubiquitin-protein ligase, putative
PF3D7_0312200	N/A	tetratricopeptide repeat protein, putative
PF3D7_0312300	RPN12	26S proteasome regulatory subunit RPN12, putative
PF3D7_0312400	GSK3	glycogen synthase kinase 3
PF3D7_0312900	N/A	hypothetical protein
PF3D7_0313100	HRD3	ubiquitin-protein ligase, putative
PF3D7_0313500	PfG	Ras-like G protein
PF3D7_0313600	N/A	conserved Plasmodium protein, unknown function
PF3D7_0313700	N/A	conserved Plasmodium protein, unknown function, unspecified product
PF3D7_0313800	N/A	conserved Plasmodium protein, unknown function
PF3D7_0314500	N/A	conserved Plasmodium protein, unknown function
PF3D7_0314700	N/A	zinc finger protein, putative
PF3D7_0315200	CTRP	circumsporozoite- and TRAP-related protein
PF3D7_0315400	N/A	conserved Plasmodium protein, unknown function
PF3D7_0315600	N/A	zinc finger protein, putative
PF3D7_0315800	N/A	zinc finger protein, putative
PF3D7_0315900	N/A	conserved Plasmodium protein, unknown function
PF3D7_0316000	MA	microneme associated antigen
PF3D7_0316100	N/A	mitochondrial ribosomal protein L27 precursor, putative
PF3D7_0316200	N/A	conserved Plasmodium protein, unknown function
PF3D7_0316300	N/A	inorganic pyrophosphatase, putative
PF3D7_0316400	N/A	conserved Plasmodium protein, unknown function
PF3D7_0316500	NUF2	kinetochore protein NUF2, putative
PF3D7_0316600	FNT	formate-nitrite transporter
PF3D7_0316900	N/A	E3 ubiquitin-protein ligase, putative
PF3D7_0317200	CRK4	cdc2-related protein kinase 4
PF3D7_0317300	N/A	conserved Plasmodium protein, unknown function
PF3D7_0317500	EG5	kinesin-5
PF3D7_0317700	N/A	CPSF (cleavage and polyadenylation specific factor), subunit A, putative
PF3D7_0317900	N/A	conserved Plasmodium protein, unknown function
PF3D7_0318300	N/A	conserved Plasmodium protein, unknown function
PF3D7_0318400	N/A	conserved Plasmodium protein, unknown function
PF3D7_0318900	N/A	conserved protein, unknown function
PF3D7_0319000	ATPase7	P-type ATPase, putative
PF3D7_0319400	N/A	kinesin-8, putative
PF3D7_0319500	N/A	RNA-binding protein, putative
PF3D7_0319700	ABCI3	ABC transporter I family member 1, putative
PF3D7_0320100	SEC22	protein transport protein SEC22
PF3D7_0321400	N/A	protein kinase, putative
PF3D7_0321500	N/A	peptidase, putative
PF3D7_0321700	N/A	conserved Plasmodium protein, unknown function
PF3D7_0321800	N/A	WD repeat-containing protein, putative
PF3D7_0321900	CARL	cyclic amine resistance locus protein
PF3D7_0322300	DGAT	diacylglycerol O-acyltransferase
PF3D7_0322500	IscA2	iron-sulfur assembly protein, putative
PF3D7_0322700	N/A	conserved Plasmodium protein, unknown function
PF3D7_0322800	N/A	conserved Plasmodium protein, unknown function
PF3D7_0323100	N/A	conserved Plasmodium protein, unknown function
PF3D7_0323400	RIPR	Rh5 interacting protein
PF3D7_0323700	SART1	U4/U6.U5 tri-snRNP-associated protein 1, putative
PF3D7_0323800	N/A	conserved Plasmodium protein, unknown function
PF3D7_0323900	VAR	erythrocyte membrane protein 1 (PfEMP1), exon 2, pseudogene
PF3D7_0324000	EPF1	exported protein family 1
PF3D7_0324900	VAR	erythrocyte membrane protein 1, PfEMP1
PF3D7_0400100	VAR	erythrocyte membrane protein 1, PfEMP1
PF3D7_0401900	ACS6	acyl-CoA synthetase
PF3D7_0402200	SURF4.1	surface-associated interspersed protein 4.1 (SURFIN 4.1), pseudogene
PF3D7_0402300	RH1	reticulocyte binding protein homologue 1
PF3D7_0403100	N/A	regulator of chromosome condensation, putative
PF3D7_0403200	N/A	conserved Plasmodium protein, unknown function
PF3D7_0403400	N/A	conserved Plasmodium protein, unknown function
PF3D7_0404000	N/A	conserved Plasmodium protein, unknown function
PF3D7_0404100	AP2-SP2	AP2 domain transcription factor AP2-SP2, putative
PF3D7_0404500	P52	6-cysteine protein
PF3D7_0404600	N/A	conserved Plasmodium membrane protein, unknown function
PF3D7_0404700	DPAP3	dipeptidyl aminopeptidase 3
PF3D7_0405000	DDX51	ATP-dependent RNA helicase DDX51, putative
PF3D7_0405100	SEC24B	protein transport protein Sec24B
PF3D7_0405200	MAg-1	ag-1 blood stage membrane protein homologue
PF3D7_0405300	LISP2	liver specific protein 2, putative
PF3D7_0405700	N/A	lysine decarboxylase, putative
PF3D7_0405900	ASP	apical sushi protein
PF3D7_0406000	N/A	conserved Plasmodium protein, unknown function
PF3D7_0406500	N/A	NYN domain-containing protein, putative
PF3D7_0406700	N/A	conserved Plasmodium protein, unknown function
PF3D7_0406800	N/A	ribosomal protein L25, putative
PF3D7_0406900	N/A	conserved Plasmodium protein, unknown function
PF3D7_0407700	N/A	conserved Plasmodium protein, unknown function
PF3D7_0407800	N/A	conserved Plasmodium protein, unknown function
PF3D7_0408100	N/A	conserved Plasmodium protein, unknown function
PF3D7_0408200	N/A	conserved Plasmodium protein, unknown function
PF3D7_0408500	FEN1	flap endonuclease 1
PF3D7_0408900	KAE1	tRNA N6-adenosine threonylcarbamoyltransferase
PF3D7_0409500	N/A	conserved Plasmodium protein, unknown function
PF3D7_0409600	RPA1	replication protein A1, large subunit
PF3D7_0410300	PPM1	protein phosphatase PPM1, putative
PF3D7_0410500	N/A	conserved Plasmodium protein, unknown function
PF3D7_0410600	N/A	conserved Plasmodium protein, unknown function
PF3D7_0410700	RbgA	ribosome biogenesis GTPase A, putative
PF3D7_0411000	N/A	conserved Plasmodium protein, unknown function
PF3D7_0411200	N/A	conserved Plasmodium protein, unknown function
PF3D7_0411300	N/A	conserved Plasmodium protein, unknown function
PF3D7_0411400	N/A	DEAD box ATP-dependent RNA helicase, putative
PF3D7_0411800	N/A	conserved Plasmodium protein, unknown function
PF3D7_0411900	N/A	DNA polymerase alpha catalytic subunit A
PF3D7_0412100	N/A	mitochondrial ribosomal protein S12 precursor, putative
PF3D7_0412300	N/A	phosphopantothenoylcysteine synthetase, putative
PF3D7_0412400	VAR	erythrocyte membrane protein 1, PfEMP1
PF3D7_0412700	VAR	erythrocyte membrane protein 1, PfEMP1
PF3D7_0412900	VAR	erythrocyte membrane protein 1, PfEMP1
PF3D7_0413100	VAR	erythrocyte membrane protein 1, PfEMP1
PF3D7_0413400	VAR	erythrocyte membrane protein 1 (PfEMP1), exon 1, pseudogene
PF3D7_0413700	N/A	lysine decarboxylase-like protein, putative
PF3D7_0414000	SMC3	structural maintenance of chromosomes protein 3, putative
PF3D7_0414400	N/A	conserved Plasmodium protein, unknown function
PF3D7_0414700	N/A	GTP-binding protein, putative
PF3D7_0415300	CRK3	cdc2-related protein kinase 3
PF3D7_0415600	GAK	GTP:AMP phosphotransferase
PF3D7_0415800	N/A	RING zinc finger protein, putative
PF3D7_0416000	N/A	RNA-binding protein, putative
PF3D7_0416100	GATA	glutamyl-tRNA(Gln) amidotransferase subunit A
PF3D7_0416400	HAT1	histone acetyltransferase, putative
PF3D7_0416500	N/A	repressor of RNA polymerase III transcription MAF1, putative
PF3D7_0416600	N/A	prohibitin-like protein, putative
PF3D7_0417100	PUF2	mRNA-binding protein PUF2
PF3D7_0417200	DHFR-TS	bifunctional dihydrofolate reductase-thymidylate synthase
PF3D7_0417400	N/A	conserved Plasmodium protein, unknown function
PF3D7_0417500	N/A	memo-like protein
PF3D7_0417800	CRK1	cdc2-related protein kinase 1
PF3D7_0417900	N/A	conserved Plasmodium protein, unknown function
PF3D7_0418600	N/A	regulator of chromosome condensation, putative
PF3D7_0419100	N/A	conserved Plasmodium protein, unknown function
PF3D7_0419400	N/A	conserved Plasmodium protein, unknown function
PF3D7_0419900	N/A	phosphatidylinositol 4-kinase, putative
PF3D7_0420000	N/A	zinc finger protein, putative
PF3D7_0420300	ApiAP2	AP2 domain transcription factor, putative
PF3D7_0420700	VAR	erythrocyte membrane protein 1, PfEMP1
PF3D7_0421100	VAR	erythrocyte membrane protein 1, PfEMP1
PF3D7_0421200	RIF	rifin
PF3D7_0421300	VAR	erythrocyte membrane protein 1, PfEMP1
PF3D7_0421500	RIF	rifin, pseudogene
PF3D7_0421700	N/A	conserved Plasmodium protein, unknown function
PF3D7_0422200	N/A	erythrocyte membrane-associated antigen
PF3D7_0422300	N/A	alpha tubulin 2
PF3D7_0422400	RPS19	40S ribosomal protein S19
PF3D7_0423400	AARP	apical asparagine-rich protein AARP
PF3D7_0423500	GAPM2	glideosome associated protein with multiple membrane spans 2
PF3D7_0423800	CyRPA	cysteine-rich protective antigen
PF3D7_0424100	RH5	reticulocyte binding protein homologue 5
PF3D7_0424200	RH4	reticulocyte binding protein homologue 4
PF3D7_0424300	EBA165	erythrocyte binding antigen-165, pseudogene
PF3D7_0424400	SURF4.2	surface-associated interspersed protein 4.2 (SURFIN 4.2)
PF3D7_0424500	FIKK4.1	serine/threonine protein kinase, FIKK family
PF3D7_0424800	N/A	Plasmodium exported protein (PHISTb), unknown function
PF3D7_0425100	N/A	Plasmodium exported protein (hyp6), unknown function
PF3D7_0425800	VAR	erythrocyte membrane protein 1, PfEMP1
PF3D7_0425900	RIF	rifin
PF3D7_0426000	VAR	erythrocyte membrane protein 1, PfEMP1
PF3D7_0500100	VAR	erythrocyte membrane protein 1, PfEMP1
PF3D7_0500900	FIKK5	serine/threonine protein kinase, FIKK family
PF3D7_0501500	RAP3	rhoptry-associated protein 3
PF3D7_0501800	CAF1	chromosome assembly factor 1
PF3D7_0502000	VPS11	vacuolar protein sorting-associated protein 11, putative
PF3D7_0502100	N/A	HCNGP-like protein
PF3D7_0502500	N/A	conserved Plasmodium protein, unknown function
PF3D7_0502600	N/A	conserved Plasmodium protein, unknown function
PF3D7_0502700	N/A	conserved Plasmodium protein, unknown function
PF3D7_0503100	IspE	4-diphosphocytidyl-2-C-methyl-D-erythritol kinase, putative
PF3D7_0503200	N/A	conserved Plasmodium protein, unknown function
PF3D7_0503500	N/A	protein kinase, putative
PF3D7_0503600	MyoB	myosin B
PF3D7_0503800	RPL31	60S ribosomal protein L31
PF3D7_0503900	N/A	conserved Plasmodium protein, unknown function
PF3D7_0504000	ATPase3	cation transporting P-ATPase
PF3D7_0504100	N/A	AN1-type zinc finger protein, putative
PF3D7_0504200	DDX27	ATP-dependent RNA helicase DDX27, putative
PF3D7_0504400	N/A	ATP-dependent helicase, putative
PF3D7_0504600	BCKDHB	2-oxoisovalerate dehydrogenase subunit beta, mitochondrial, putative
PF3D7_0504700	CEP120	centrosomal protein CEP120, putative
PF3D7_0504800	N/A	conserved Plasmodium protein, unknown function
PF3D7_0505000	N/A	conserved Plasmodium membrane protein, unknown function
PF3D7_0505100	TRS85	trafficking protein particle complex subunit 8, putative
PF3D7_0505200	ALP2b	actin-like protein, putative
PF3D7_0505400	N/A	conserved Plasmodium protein, unknown function
PF3D7_0505500	MSH6	DNA mismatch repair protein MSH6, putative
PF3D7_0505700	N/A	conserved Plasmodium membrane protein, unknown function
PF3D7_0505800	SUMO	small ubiquitin-related modifier
PF3D7_0506300	N/A	conserved Plasmodium protein, unknown function
PF3D7_0506500	N/A	conserved Plasmodium protein, unknown function
PF3D7_0506900	ROM4	rhomboid protease ROM4
PF3D7_0507200	SUB3	subtilisin-like protease 3
PF3D7_0507300	N/A	conserved Plasmodium protein, unknown function
PF3D7_0507400	N/A	conserved Plasmodium protein, unknown function
PF3D7_0507600	CAF40	cell differentiation protein, putative
PF3D7_0508000	P38	6-cysteine protein
PF3D7_0508100	SET9	SET domain protein, putative
PF3D7_0508500	RCC1	guanidine nucleotide exchange factor
PF3D7_0508700	PRP5	pre-mRNA-processing ATP-dependent RNA helicase PRP5, putative
PF3D7_0508900	N/A	conserved Plasmodium protein, unknown function
PF3D7_0509100	SMC4	structural maintenance of chromosomes protein 4, putative
PF3D7_0509400	RNAPI	RNA polymerase I
PF3D7_0509500	N/A	ERCC4 domain-containing protein, putative
PF3D7_0509600	AsnRS	asparagine--tRNA ligase
PF3D7_0510000	N/A	conserved Plasmodium protein, unknown function
PF3D7_0510100	N/A	conserved Plasmodium protein, unknown function
PF3D7_0510300	SIP	stripes inner membrane complex protein, putative
PF3D7_0510800	N/A	WD repeat-containing protein, putative
PF3D7_0511200	SCD	stearoyl-CoA desaturase
PF3D7_0511300	N/A	MORN repeat protein, putative
PF3D7_0511500	N/A	RNA pseudouridylate synthase, putative
PF3D7_0511600	ARNP	apical rhoptry neck protein
PF3D7_0512100	N/A	conserved Plasmodium protein, unknown function
PF3D7_0512200	GS	glutathione synthetase
PF3D7_0512400	N/A	conserved Plasmodium protein, unknown function
PF3D7_0512500	N/A	conserved Plasmodium protein, unknown function
PF3D7_0512800	N/A	conserved Plasmodium protein, unknown function
PF3D7_0512900	AKAL	AKAP-like protein
PF3D7_0513200	N/A	conserved Plasmodium protein, unknown function
PF3D7_0513300	PNP	purine nucleoside phosphorylase
PF3D7_0513600	N/A	deoxyribodipyrimidine photo-lyase, putative
PF3D7_0513700	PSOP12	secreted ookinete protein, putative
PF3D7_0514200	N/A	conserved Plasmodium protein, unknown function
PF3D7_0514300	N/A	aspartate--tRNA ligase, putative
PF3D7_0514500	N/A	conserved Plasmodium membrane protein, unknown function
PF3D7_0514700	N/A	conserved Plasmodium protein, unknown function
PF3D7_0514800	N/A	inositol polyphosphate multikinase, putative
PF3D7_0515300	PI3K	phosphatidylinositol 3-kinase
PF3D7_0515400	N/A	conserved Plasmodium protein, unknown function
PF3D7_0515600	N/A	conserved Plasmodium protein, unknown function
PF3D7_0515900	NIF2	NLI interacting factor-like phosphatase, putative
PF3D7_0516000	N/A	RAP protein, putative
PF3D7_0516400	PhLP3	phosducin-like protein, putative
PF3D7_0516600	MB2	sporozoite surface antigen MB2
PF3D7_0516800	AP2-O2	AP2 domain transcription factor AP2-O2, putative
PF3D7_0517100	N/A	conserved Plasmodium protein, unknown function
PF3D7_0517200	N/A	conserved Plasmodium protein, unknown function
PF3D7_0517500	N/A	UTP--glucose-1-phosphate uridylyltransferase, putative
PF3D7_0517600	CPbeta	F-actin-capping protein subunit beta, putative
PF3D7_0517900	N/A	zinc finger protein, putative
PF3D7_0518100	N/A	RAP protein, putative
PF3D7_0518200	MDM2	SWIB/MDM2 domain-containing protein
PF3D7_0518600	WDR26	WD repeat-containing protein 26, putative
PF3D7_0518700	PUF1	mRNA-binding protein PUF1
PF3D7_0519200	N/A	V-type proton ATPase 16 kDa proteolipid subunit
PF3D7_0519500	CCR4	carbon catabolite repressor protein 4, putative
PF3D7_0519700	N/A	FoP domain-containing protein, putative
PF3D7_0520100	PPM9	protein phosphatase PPM9, putative
PF3D7_0520400	N/A	single-stranded DNA-binding protein, putative
PF3D7_0520500	N/A	phosphomethylpyrimidine kinase, putative
PF3D7_0520700	N/A	CDC73 domain-containing protein, putative
PF3D7_0520800	N/A	conserved Plasmodium protein, unknown function
PF3D7_0521300	N/A	conserved Plasmodium protein, unknown function
PF3D7_0521400	N/A	conserved Plasmodium protein, unknown function
PF3D7_0521700	DDX1	ATP-dependent RNA helicase DDX1, putative
PF3D7_0521800	N/A	AFG1-like ATPase, putative
PF3D7_0521900	N/A	conserved Plasmodium protein, unknown function
PF3D7_0522000	N/A	conserved Plasmodium protein, unknown function
PF3D7_0522100	N/A	conserved Plasmodium protein, unknown function
PF3D7_0522300	N/A	18S rRNA (guanine-N(7))-methyltransferase, putative
PF3D7_0522400	N/A	conserved Plasmodium protein, unknown function
PF3D7_0522500	RPL17	50S ribosomal protein L17, apicoplast, putative
PF3D7_0523200	N/A	conserved Plasmodium protein, unknown function
PF3D7_0523300	N/A	conserved Plasmodium protein, unknown function
PF3D7_0523600	N/A	conserved Plasmodium protein, unknown function
PF3D7_0523700	N/A	conserved Plasmodium membrane protein, unknown function
PF3D7_0524100	N/A	conserved Plasmodium protein, unknown function
PF3D7_0524200	N/A	conserved Plasmodium membrane protein, unknown function
PF3D7_0524600	N/A	50S ribosomal protein L12, apicoplast, putative
PF3D7_0525000	N/A	zinc finger protein, putative
PF3D7_0525200	SMC6	structural maintenance of chromosomes protein 6, putative
PF3D7_0525300	N/A	conserved Plasmodium protein, unknown function
PF3D7_0525500	N/A	WD repeat-containing protein, putative
PF3D7_0525700	N/A	conserved Plasmodium protein, unknown function
PF3D7_0526000	N/A	RAP protein, putative
PF3D7_0526200	ARF-GAP	ADP-ribosylation factor GTPase-activating protein, putative
PF3D7_0526400	N/A	conserved Plasmodium protein, unknown function
PF3D7_0526500	N/A	conserved Plasmodium protein, unknown function
PF3D7_0526600	N/A	conserved Plasmodium protein, unknown function
PF3D7_0526700	N/A	conserved protein, unknown function
PF3D7_0527000	MCM3	DNA replication licensing factor MCM3, putative
PF3D7_0527300	METAP1a	methionine aminopeptidase 1a, putative
PF3D7_0528100	N/A	AP-1 complex subunit beta, putative
PF3D7_0528300	N/A	conserved Plasmodium protein, unknown function
PF3D7_0528400	DHHC7	palmitoyltransferase DHHC7
PF3D7_0528700	CYP23	peptidyl-prolyl cis-trans isomerase
PF3D7_0529100	ATrx2	thioredoxin-like protein, putative
PF3D7_0529400	N/A	conserved Plasmodium protein, unknown function
PF3D7_0529500	N/A	cell cycle regulator protein, putative
PF3D7_0529700	N/A	conserved Plasmodium protein, unknown function
PF3D7_0529800	N/A	conserved Plasmodium protein, unknown function
PF3D7_0530100	SYN6	SNARE protein, putative
PF3D7_0530200	PPT	phosphoenolpyruvate/phosphate translocator
PF3D7_0530700	N/A	conserved Plasmodium protein, unknown function
PF3D7_0530900	N/A	formin 1
PF3D7_0531000	N/A	conserved Plasmodium protein, unknown function
PF3D7_0531100	N/A	conserved Plasmodium protein, unknown function
PF3D7_0531600	N/A	18S ribosomal RNA
PF3D7_0531700	N/A	unspecified product
PF3D7_0531800	N/A	5.8S ribosomal RNA
PF3D7_0532600	N/A	Plasmodium exported protein, unknown function
PF3D7_0533100	VAR1CSA	erythrocyte membrane protein 1 (PfEMP1), pseudogene
PF3D7_0602000	N/A	conserved Plasmodium protein, unknown function
PF3D7_0602600	N/A	conserved Plasmodium protein, unknown function
PF3D7_0603000	N/A	conserved Plasmodium protein, unknown function
PF3D7_0603100	N/A	RNA-binding protein, putative
PF3D7_0603500	CAX	cation/H+ antiporter
PF3D7_0603600	N/A	conserved Plasmodium protein, unknown function
PF3D7_0603800	CEP76	centrosomal protein CEP76, putative
PF3D7_0604100	SIP2	AP2 domain transcription factor
PF3D7_0604300	N/A	conserved Plasmodium protein, unknown function
PF3D7_0604500	N/A	conserved Plasmodium protein, unknown function
PF3D7_0604800	N/A	RAP protein, putative
PF3D7_0604900	N/A	conserved Plasmodium protein, unknown function
PF3D7_0605200	N/A	conserved Plasmodium protein, unknown function
PF3D7_0605300	ARK1	serine/threonine protein kinase
PF3D7_0605800	RAD50	DNA repair protein RAD50, putative
PF3D7_0607400	N/A	G-protein associated signal transduction protein, putative
PF3D7_0607500	COQ2	4-hydroxybenzoate polyprenyltransferase, putative
PF3D7_0607600	SAS6	spindle assembly abnormal protein 6, putative
PF3D7_0607700	N/A	conserved Plasmodium protein, unknown function
PF3D7_0607900	N/A	conserved Plasmodium protein, unknown function
PF3D7_0608000	DPH7	diphthine methyltransferase, putative
PF3D7_0608100	N/A	conserved Plasmodium protein, unknown function
PF3D7_0608200	N/A	conserved Plasmodium protein, unknown function
PF3D7_0608300	N/A	conserved Plasmodium protein, unknown function
PF3D7_0608600	N/A	conserved Plasmodium protein, unknown function
PF3D7_0609000	N/A	conserved Plasmodium protein, unknown function
PF3D7_0609100	ZIP1	zinc transporter ZIP1, putative
PF3D7_0609700	N/A	conserved Plasmodium protein, unknown function
PF3D7_0609800	DHHC2	palmitoyltransferase DHHC2, putative
PF3D7_0609900	N/A	conserved Plasmodium protein, unknown function
PF3D7_0610000	N/A	mitochondrial ribosomal protein L19 precursor, putative
PF3D7_0610600	CDPK2	calcium-dependent protein kinase 2
PF3D7_0611200	ApiAP2	AP2 domain transcription factor, putative
PF3D7_0611600	N/A	conserved Plasmodium protein, unknown function
PF3D7_0611700	RPL39	60S ribosomal protein L39
PF3D7_0611800	N/A	conserved Plasmodium protein, unknown function
PF3D7_0611900	N/A	lsm12, putative
PF3D7_0612200	LRR6	leucine-rich repeat protein
PF3D7_0613300	ROP14	rhoptry protein ROP14
PF3D7_0613400	N/A	apicoplast ribosomal protein L18 precursor, putative
PF3D7_0613500	N/A	AP-3 complex subunit beta, putative
PF3D7_0613600	N/A	conserved Plasmodium protein, unknown function
PF3D7_0613700	N/A	syntaxin binding protein, putative
PF3D7_0613800	ApiAP2	AP2 domain transcription factor, putative
PF3D7_0613900	myoE	myosin E, putative
PF3D7_0614000	N/A	thiamin-phosphate pyrophosphorylase, putative
PF3D7_0614100	N/A	conserved Plasmodium protein, unknown function
PF3D7_0614700	N/A	conserved Plasmodium protein, unknown function
PF3D7_0614800	N/A	endonuclease III homologue, putative
PF3D7_0614900	N/A	conserved Plasmodium membrane protein, unknown function
PF3D7_0615400	N/A	ribonuclease, putative
PF3D7_0615500	CRK5	cdc2-related protein kinase 5
PF3D7_0615600	N/A	conserved Plasmodium protein, unknown function
PF3D7_0615700	N/A	RNA and export factor binding protein, putative
PF3D7_0615800	N/A	conserved Plasmodium protein, unknown function
PF3D7_0615900	N/A	conserved Plasmodium protein, unknown function
PF3D7_0616200	NDC80	kinetochore protein NDC80, putative
PF3D7_0616400	N/A	conserved Plasmodium protein, unknown function
PF3D7_0616700	N/A	ras GTPAse, putative
PF3D7_0616900	N/A	conserved Plasmodium protein, unknown function
PF3D7_0617300	N/A	conserved Plasmodium protein, unknown function
PF3D7_0617400	VAR	erythrocyte membrane protein 1, PfEMP1
PF3D7_0618000	N/A	conserved Plasmodium membrane protein, unknown function
PF3D7_0618100	N/A	conserved Plasmodium protein, unknown function
PF3D7_0618300	N/A	60S ribosomal protein L27a, putative
PF3D7_0618500	MDH	malate dehydrogenase
PF3D7_0618600	ROM10	rhomboid protease ROM10
PF3D7_0618800	N/A	conserved Plasmodium protein, unknown function
PF3D7_0619100	N/A	conserved Plasmodium protein, unknown function
PF3D7_0619200	N/A	conserved Plasmodium protein, unknown function
PF3D7_0619300	N/A	conserved Plasmodium protein, unknown function
PF3D7_0619600	N/A	conserved Plasmodium protein, unknown function
PF3D7_0619800	N/A	conserved Plasmodium membrane protein, unknown function
PF3D7_0620300	N/A	conserved Plasmodium protein, unknown function
PF3D7_0620600	N/A	conserved Plasmodium protein, unknown function
PF3D7_0621100	N/A	conserved Plasmodium protein, unknown function
PF3D7_0621300	N/A	mRNA binding Pumilio-homology domain protein, putative
PF3D7_0621400	ALV7	Pf77 protein
PF3D7_0621700	N/A	conserved Plasmodium protein, unknown function
PF3D7_0621900	SRP68	signal recognition particle subunit SRP68, putative
PF3D7_0622100	N/A	conserved Plasmodium protein, unknown function
PF3D7_0622300	N/A	vacuolar transporter chaperone, putative
PF3D7_0622500	N/A	RNA methyltransferase, putative
PF3D7_0622600	QCR9	cytochrome b-c1 complex subunit 9, putative
PF3D7_0623100	NAB2	nuclear polyadenylated RNA-binding protein NAB2, putative
PF3D7_0623300	N/A	EGF-like membrane protein, putative
PF3D7_0623700	SUV3	ATP-dependent RNA helicase SUV3, putative
PF3D7_0623800	TKL4	tyrosine kinase-like protein, putative
PF3D7_0623900	N/A	ribonuclease H2 subunit A, putative
PF3D7_0624000	HK	hexokinase
PF3D7_0624300	N/A	CPW-WPC family protein
PF3D7_0624400	N/A	conserved Plasmodium protein, unknown function
PF3D7_0624600	ISWI	SNF2 helicase, putative
PF3D7_0625000	SMS1	sphingomyelin synthase 1, putative
PF3D7_0625300	N/A	DNA polymerase 1, putative
PF3D7_0625500	N/A	conserved Plasmodium membrane protein, unknown function
PF3D7_0625800	N/A	conserved Plasmodium protein, unknown function
PF3D7_0626000	N/A	conserved Plasmodium protein, unknown function
PF3D7_0626200	N/A	conserved Plasmodium protein, unknown function
PF3D7_0626600	N/A	conserved Plasmodium protein, unknown function
PF3D7_0626800	PyrK	pyruvate kinase
PF3D7_0626900	N/A	mitochondrial ribosomal protein L46 precursor, putative
PF3D7_0627200	N/A	myosin light chain, putative
PF3D7_0627600	N/A	conserved Plasmodium protein, unknown function
PF3D7_0627700	N/A	transportin
PF3D7_0628100	N/A	HECT-domain (ubiquitin-transferase), putative
PF3D7_0628200	PK4	eukaryotic translation initiation factor 2-alpha kinase
PF3D7_0628500	N/A	conserved Plasmodium protein, unknown function
PF3D7_0628700	N/A	conserved Plasmodium protein, unknown function
PF3D7_0629300	PL	phospholipase, putative
PF3D7_0629400	N/A	RNA-binding protein, putative
PF3D7_0629500	N/A	amino acid transporter, putative
PF3D7_0629700	SET1	SET domain protein, putative
PF3D7_0630200	PSOP6	secreted ookinete protein, putative
PF3D7_0630300	N/A	DNA polymerase epsilon catalytic subunit A, putative
PF3D7_0630600	N/A	conserved protein, unknown function
PF3D7_0630700	N/A	bifunctional methylenetetrahydrofolate dehydrogenase/cyclohydrolase, putative
PF3D7_0631000	N/A	tetratricopeptide repeat protein, putative
PF3D7_0631300	EPF1	exported protein family 1
PF3D7_0632500	VAR	erythrocyte membrane protein 1, PfEMP1
PF3D7_0632600	RIF	rifin, pseudogene
PF3D7_0632800	VAR	erythrocyte membrane protein 1, PfEMP1
PF3D7_0700100	VAR	erythrocyte membrane protein 1, PfEMP1
PF3D7_0702400	SEMP1	small exported membrane protein 1
PF3D7_0702600	N/A	chitinase precursor fragment, truncated
PF3D7_0703000	N/A	conserved Plasmodium protein, unknown function
PF3D7_0703200	N/A	conserved Plasmodium protein, unknown function
PF3D7_0703400	N/A	conserved Plasmodium protein, unknown function
PF3D7_0703800	N/A	conserved Plasmodium protein, unknown function
PF3D7_0703900	N/A	conserved Plasmodium membrane protein, unknown function
PF3D7_0704000	N/A	conserved Plasmodium membrane protein, unknown function
PF3D7_0704100	N/A	conserved Plasmodium membrane protein, unknown function
PF3D7_0704300	N/A	conserved Plasmodium membrane protein, unknown function
PF3D7_0704400	N/A	phosphoinositide-binding protein, putative
PF3D7_0704500	N/A	serine/threonine protein kinase, putative
PF3D7_0704600	UT	E3 ubiquitin-protein ligase
PF3D7_0704700	PPAT	phosphopantetheine adenylyltransferase, putative
PF3D7_0704900	RF2	peptide chain release factor 2
PF3D7_0705100	N/A	conserved Plasmodium protein, unknown function
PF3D7_0705300	ORC2	origin recognition complex subunit 2, putative
PF3D7_0705500	N/A	inositol-phosphate phosphatase, putative
PF3D7_0705600	N/A	RNA helicase, putative
PF3D7_0706000	N/A	importin-7, putative
PF3D7_0706100	N/A	conserved Plasmodium protein, unknown function
PF3D7_0706300	N/A	conserved Plasmodium protein, unknown function
PF3D7_0706500	N/A	conserved Plasmodium protein, unknown function
PF3D7_0706600	N/A	conserved Plasmodium protein, unknown function
PF3D7_0707500	N/A	conserved Plasmodium protein, unknown function
PF3D7_0707800	N/A	RAP protein, putative
PF3D7_0708000	N/A	cytoskeleton associated protein, putative
PF3D7_0708200	N/A	conserved Plasmodium protein, unknown function
PF3D7_0708400	HSP90	heat shock protein 90
PF3D7_0709000	CRT	chloroquine resistance transporter
PF3D7_0709050	N/A	small nucleolar RNA
PF3D7_0709100	N/A	Cg1 protein
PF3D7_0709300	CG2	Cg2 protein, putative
PF3D7_0709400	N/A	Cg7 protein
PF3D7_0709600	POP1	ribonucleases P/MRP protein subunit POP1, putative
PF3D7_0710000	N/A	conserved Plasmodium protein, unknown function
PF3D7_0710200	N/A	conserved Plasmodium protein, unknown function
PF3D7_0710500	N/A	conserved Plasmodium protein, unknown function
PF3D7_0711000	CDC48	AAA family ATPase, CDC48 subfamily
PF3D7_0711200	N/A	conserved Plasmodium protein, unknown function
PF3D7_0711400	SAP18	histone deacetylase complex subunit SAP18, putative
PF3D7_0711700	VAR	erythrocyte membrane protein 1, PfEMP1
PF3D7_0712000	VAR	erythrocyte membrane protein 1, PfEMP1
PF3D7_0712300	VAR	erythrocyte membrane protein 1, PfEMP1
PF3D7_0712400	VAR	erythrocyte membrane protein 1, PfEMP1
PF3D7_0712600	VAR	erythrocyte membrane protein 1, PfEMP1
PF3D7_0712800	VAR	erythrocyte membrane protein 1, PfEMP1
PF3D7_0712900	VAR	erythrocyte membrane protein 1, PfEMP1
PF3D7_0713300	VAR	erythrocyte membrane protein 1 (PfEMP1), pseudogene
PF3D7_0713500	N/A	conserved Plasmodium protein, unknown function
PF3D7_0713600	N/A	mitochondrial ribosomal protein S5 precursor, putative
PF3D7_0713900	N/A	conserved Plasmodium protein, unknown function
PF3D7_0714300	DHHC4	palmitoyltransferase DHHC4, putative
PF3D7_0714600	N/A	conserved Plasmodium protein, unknown function
PF3D7_0715200	N/A	conserved Plasmodium protein, unknown function
PF3D7_0715300	N/A	calcium/calmodulin-dependent protein kinase, putative
PF3D7_0715600	N/A	GTP-binding translation elongation factor tu family protein, putative
PF3D7_0715800	DMT1	drug/metabolite transporter, putative
PF3D7_0715900	CDF	cation diffusion facilitator family protein, putative
PF3D7_0716000	N/A	RNA-binding protein, putative
PF3D7_0716100	SDA1	protein SDA1, putative
PF3D7_0716600	SufS	cysteine desulfurase
PF3D7_0716800	EIF3I	eukaryotic translation initiation factor 3 subunit I, putative
PF3D7_0717100	N/A	conserved Plasmodium protein, unknown function
PF3D7_0717300	N/A	transcription initiation factor IIE subunit alpha, putative
PF3D7_0717600	N/A	conserved Plasmodium protein, unknown function
PF3D7_0717900	N/A	thioredoxin-like protein
PF3D7_0718100	EST	exported serine/threonine protein kinase
PF3D7_0718500	N/A	prefoldin subunit 3, putative
PF3D7_0718600	N/A	conserved Plasmodium protein, unknown function
PF3D7_0719000	N/A	conserved Plasmodium protein, unknown function
PF3D7_0719100	N/A	conserved Plasmodium protein, unknown function
PF3D7_0719400	N/A	conserved Plasmodium protein, unknown function
PF3D7_0719500	N/A	LEM3/CDC50 family protein, putative
PF3D7_0719700	RPS10	40S ribosomal protein S10, putative
PF3D7_0719900	N/A	conserved Plasmodium membrane protein, unknown function
PF3D7_0720100	N/A	small subunit rRNA processing protein, putative
PF3D7_0720200	N/A	conserved Plasmodium protein, unknown function
PF3D7_0720700	N/A	phosphoinositide-binding protein, putative
PF3D7_0720900	N/A	conserved Plasmodium protein, unknown function
PF3D7_0721000	N/A	conserved Plasmodium membrane protein, unknown function
PF3D7_0721200	N/A	conserved Plasmodium protein, unknown function
PF3D7_0721700	PSOP1	secreted ookinete protein, putative
PF3D7_0722200	RALP1	rhoptry-associated leucine zipper-like protein 1
PF3D7_0723300	N/A	conserved Plasmodium protein, unknown function
PF3D7_0723700	N/A	metallo-hydrolase/oxidoreductase, putative
PF3D7_0723800	N/A	conserved Plasmodium protein, unknown function
PF3D7_0723900	N/A	RNA-binding protein, putative
PF3D7_0724000	N/A	Rab GTPase activator and protein kinase, putative
PF3D7_0724200	TAP42	type 2A phosphatase-associated protein 42, putative
PF3D7_0724300	COQ3	3-demethylubiquinone-9 3-methyltransferase, putative
PF3D7_0724600	N/A	protein kinase, putative
PF3D7_0724700	N/A	conserved Plasmodium protein, unknown function
PF3D7_0724800	N/A	kelch domain-containing protein, putative
PF3D7_0725000	N/A	exonuclease I, putative
PF3D7_0725100	N/A	conserved Plasmodium membrane protein, unknown function
PF3D7_0725400	N/A	conserved Plasmodium protein, unknown function
PF3D7_0726200	FIKK7.1	serine/threonine protein kinase, FIKK family
PF3D7_0726400	N/A	conserved Plasmodium membrane protein, unknown function
PF3D7_0726500	N/A	ubiquitin carboxyl-terminal hydrolase, putative
PF3D7_0726600	N/A	conserved Plasmodium protein, unknown function
PF3D7_0726700	N/A	conserved Plasmodium protein, unknown function
PF3D7_0727300	DNMT	DNA (cytosine-5)-methyltransferase
PF3D7_0727700	N/A	conserved Plasmodium protein, unknown function
PF3D7_0727800	N/A	cation transporting ATPase, putative
PF3D7_0727900	N/A	conserved Plasmodium protein, unknown function
PF3D7_0728600	N/A	RING zinc finger protein, putative
PF3D7_0728800	N/A	conserved Plasmodium protein, unknown function
PF3D7_0729100	N/A	conserved Plasmodium protein, unknown function
PF3D7_0729900	N/A	dynein heavy chain, putative
PF3D7_0730000	N/A	conserved Plasmodium protein, unknown function
PF3D7_0730100	N/A	tRNA pseudouridine synthase D, putative
PF3D7_0730400	IMP2	IMP1-like protein, putative
PF3D7_0730500	N/A	conserved Plasmodium protein, unknown function
PF3D7_0731300	PfG174	Plasmodium exported protein (PHISTb), unknown function
PF3D7_0731700	N/A	Plasmodium exported protein (hyp9), unknown function
PF3D7_0731800	GEXP08	alpha/beta hydrolase, putative
PF3D7_0733000	VAR	erythrocyte membrane protein 1, PfEMP1
PF3D7_0800100	VAR	erythrocyte membrane protein 1, PfEMP1
PF3D7_0800700	SURF8.3	surface-associated interspersed protein 8.3 (SURFIN 8.3)
PF3D7_0800900	N/A	Plasmodium exported protein (hyp7), unknown function, pseudogene
PF3D7_0801900	N/A	conserved Plasmodium protein, unknown function
PF3D7_0802400	N/A	conserved Plasmodium protein, unknown function
PF3D7_0802600	ACbeta	adenylyl cyclase beta
PF3D7_0802800	CNA	serine/threonine protein phosphatase 2B catalytic subunit A
PF3D7_0803100	UTP14	U3 small nucleolar RNA-associated protein 14, putative
PF3D7_0803200	N/A	filament assembling protein, putative
PF3D7_0803300	MORG1	mitogen-activated protein kinase organizer 1, putative
PF3D7_0803400	RAD54	DNA repair and recombination protein RAD54, putative
PF3D7_0803500	N/A	AAA family ATPase, putative
PF3D7_0803600	N/A	conserved Plasmodium protein, unknown function
PF3D7_0803700	g-tub	tubulin gamma chain
PF3D7_0804300	N/A	zinc finger protein, putative
PF3D7_0804400	METAP1c	methionine aminopeptidase 1c, putative
PF3D7_0804500	N/A	conserved Plasmodium membrane protein, unknown function
PF3D7_0804700	N/A	conserved Plasmodium protein, unknown function
PF3D7_0804900	N/A	GTPase-activating protein, putative
PF3D7_0805000	N/A	alpha/beta hydrolase, putative
PF3D7_0805300	N/A	conserved Plasmodium protein, unknown function
PF3D7_0805400	N/A	acetyltransferase, putative
PF3D7_0805500	N/A	conserved Plasmodium protein, unknown function
PF3D7_0805700	FIKK8	serine/threonine protein kinase, FIKK family
PF3D7_0806100	N/A	conserved Plasmodium protein, unknown function
PF3D7_0806300	N/A	ferlin, putative
PF3D7_0806600	N/A	kinesin-like protein, putative
PF3D7_0806700	N/A	conserved Plasmodium membrane protein, unknown function
PF3D7_0807000	N/A	YEATS domain-containing protein, putative
PF3D7_0807100	DHH1	ATP-dependent RNA helicase DHH1, putative
PF3D7_0807400	COQ10	coenzyme Q-binding protein COQ10 homolog, mitochondrial
PF3D7_0807700	DegP	serine protease DegP
PF3D7_0808100	N/A	AP-3 complex subunit delta, putative
PF3D7_0808200	N/A	plasmepsin X
PF3D7_0808600	VAR	erythrocyte membrane protein 1, PfEMP1
PF3D7_0808700	VAR	erythrocyte membrane protein 1, PfEMP1
PF3D7_0809100	VAR	erythrocyte membrane protein 1, PfEMP1
PF3D7_0809200	pfa55-14	asparagine-rich antigen Pfa55-14
PF3D7_0809300	N/A	unspecified product
PF3D7_0809600	N/A	peptidase family C50, putative
PF3D7_0809800	N/A	conserved Plasmodium protein, unknown function
PF3D7_0809900	JmjC1	JmjC domain-containing protein, putative
PF3D7_0810300	PPM5	protein phosphatase PPM5, putative
PF3D7_0810400	AQP2	aquaporin, putative
PF3D7_0810500	PPM7	protein phosphatase PPM7, putative
PF3D7_0810700	N/A	conserved Plasmodium protein, unknown function
PF3D7_0810900	N/A	conserved Plasmodium protein, unknown function
PF3D7_0811100	N/A	mitochondrial carrier protein, putative
PF3D7_0811200	EMC1	ER membrane protein complex subunit 1, putative
PF3D7_0811500	CARM1	histone-arginine methyltransferase CARM1, putative
PF3D7_0811600	N/A	conserved Plasmodium protein, unknown function
PF3D7_0811800	N/A	conserved Plasmodium protein, unknown function
PF3D7_0811900	N/A	RNA-binding protein, putative
PF3D7_0812100	N/A	conserved protein, unknown function
PF3D7_0812220	N/A	GTPase, putative
PF3D7_0812300	SSP3	sporozoite surface protein 3, putative
PF3D7_0812800	N/A	conserved protein, unknown function
PF3D7_0812900	N/A	conserved Plasmodium protein, unknown function
PF3D7_0813100	N/A	conserved Plasmodium protein, unknown function
PF3D7_0813700	ABCF1	ABC transporter F family member 1, putative
PF3D7_0814400	N/A	phospholipase DDHD1, putative
PF3D7_0814700	N/A	conserved Plasmodium protein, unknown function
PF3D7_0815500	N/A	conserved Plasmodium protein, unknown function
PF3D7_0815600	EIF3G	eukaryotic translation initiation factor 3 subunit G, putative
PF3D7_0815800	VPS9	vacuolar protein sorting-associated protein 9, putative
PF3D7_0816200	VPS2	vacuolar protein sorting-associated protein 2, putative
PF3D7_0816300	N/A	conserved Plasmodium protein, unknown function
PF3D7_0816600	ClpB1	chaperone protein ClpB1
PF3D7_0816800	DMC1	meiotic recombination protein DMC1, putative
PF3D7_0817300	N/A	conserved Plasmodium protein, unknown function
PF3D7_0817600	N/A	conserved Plasmodium protein, unknown function
PF3D7_0817700	RON5	rhoptry neck protein 5
PF3D7_0817800	N/A	conserved Plasmodium protein, unknown function
PF3D7_0818300	N/A	dynactin subunit 6, putative
PF3D7_0818500	N/A	zinc finger protein, putative
PF3D7_0818600	PBLP	BEM46-like protein, putative
PF3D7_0818700	N/A	DNA helicase, putative
PF3D7_0819000	N/A	conserved Plasmodium protein, unknown function
PF3D7_0819200	PLP5	perforin-like protein 5
PF3D7_0819800	N/A	conserved Plasmodium protein, unknown function
PF3D7_0820000	SRCAP	Snf2-related CBP activator, putative
PF3D7_0820700	KDH	2-oxoglutarate dehydrogenase E1 component
PF3D7_0820900	N/A	conserved Plasmodium protein, unknown function
PF3D7_0821000	N/A	conserved Plasmodium protein, unknown function
PF3D7_0821400	N/A	conserved Plasmodium protein, unknown function
PF3D7_0821600	CLP1	polyribonucleotide 5'-hydroxyl-kinase Clp1, putative
PF3D7_0822000	N/A	mitochondrial ribosomal protein L4 precursor, putative
PF3D7_0822200	N/A	phosphorylated CTD interacting factor 1 WW domain-containing protein, putative
PF3D7_0822500	DLC1	dynein light chain 1
PF3D7_0822700	TRP1	thrombospondin-related protein 1, putative
PF3D7_0822900	N/A	conserved Plasmodium protein, unknown function
PF3D7_0823000	VPS15	serine/threonine protein kinase VPS15, putative
PF3D7_0823300	GCN5	histone acetyltransferase GCN5
PF3D7_0823600	LipB	lipoate-protein ligase B
PF3D7_0823800	N/A	DnaJ protein, putative
PF3D7_0824200	N/A	conserved Plasmodium protein, unknown function
PF3D7_0824400	NT2	nucleoside transporter 2
PF3D7_0824500	N/A	conserved Plasmodium protein, unknown function
PF3D7_0824900	N/A	conserved Plasmodium protein, unknown function
PF3D7_0825000	N/A	conserved Plasmodium protein, unknown function
PF3D7_0825200	IF3a	translation initiation factor IF-3
PF3D7_0825400	N/A	conserved Apicomplexan protein, unknown function
PF3D7_0825500	KRI1	protein KRI1, putative
PF3D7_0825900	N/A	conserved Plasmodium protein, unknown function
PF3D7_0826100	N/A	E3 ubiquitin-protein ligase, putative
PF3D7_0826300	N/A	SPRY domain, putative
PF3D7_0826900	N/A	conserved Plasmodium protein, unknown function
PF3D7_0827100	IF2c	translation initiation factor IF-2, putative
PF3D7_0827500	N/A	apicoplast ribosomal protein L21 precursor, putative
PF3D7_0827600	N/A	conserved Plasmodium protein, unknown function
PF3D7_0827800	SET3	SET domain protein, putative
PF3D7_0827900	PDI8	protein disulfide isomerase
PF3D7_0828100	N/A	conserved Plasmodium protein, unknown function
PF3D7_0828200	N/A	leucine--tRNA ligase, putative
PF3D7_0828600	FT1	folate transporter 1
PF3D7_0828900	N/A	conserved Plasmodium protein, unknown function
PF3D7_0829000	N/A	conserved Plasmodium membrane protein, unknown function
PF3D7_0829400	N/A	prolyl 4-hydroxylase subunit alpha, putative
PF3D7_0829800	N/A	unspecified product
PF3D7_0829900	N/A	unspecified product
PF3D7_0830300	SIAP2	sporozoite invasion-associated protein 2
PF3D7_0830800	SURF8.2	surface-associated interspersed protein 8.2 (SURFIN 8.2)
PF3D7_0831100	SURF8.1	surface-associated interspersed protein 8.1 (SURFIN 8.1)
PF3D7_0831300	GEXP13	Plasmodium exported protein, unknown function
PF3D7_0831600	CLAG8	cytoadherence linked asexual protein 8
PF3D7_0831750	N/A	Plasmodium exported protein (PHISTa), unknown function, pseudogene
PF3D7_0831800	HRPII	histidine-rich protein II
PF3D7_0832700	N/A	Plasmodium exported protein (PHISTa-like), unknown function, pseudogene
PF3D7_0833500	VAR	erythrocyte membrane protein 1, PfEMP1
PF3D7_0900100	VAR	erythrocyte membrane protein 1, PfEMP1
PF3D7_0901700	N/A	Plasmodium exported protein (hyp5), unknown function
PF3D7_0901800	N/A	Plasmodium exported protein, unknown function
PF3D7_0902100	FIKK9.2	serine/threonine protein kinase, FIKK family
PF3D7_0902300	FIKK9.4	serine/threonine protein kinase, FIKK family
PF3D7_0902400	FIKK9.5	serine/threonine protein kinase, FIKK family
PF3D7_0902700	N/A	Plasmodium exported protein (PHISTb), unknown function, pseudogene
PF3D7_0902800	SERA9	serine repeat antigen 9
PF3D7_0903300	N/A	conserved Plasmodium membrane protein, unknown function
PF3D7_0903600	N/A	conserved Plasmodium protein, unknown function, unspecified product
PF3D7_0903700	N/A	alpha tubulin 1
PF3D7_0903900	RPL32	60S ribosomal protein L32
PF3D7_0904600	N/A	ubiquitin specific protease, putative
PF3D7_0904700	HU	bacterial histone-like protein
PF3D7_0904800	RPA1	replication protein A1, small fragment
PF3D7_0904900	CuTP	copper-transporting ATPase
PF3D7_0905100	NUP100	nucleoporin NUP100/NSP100, putative
PF3D7_0905200	N/A	mitochondrial carrier protein, putative
PF3D7_0905400	RhopH3	high molecular weight rhoptry protein 3
PF3D7_0905500	N/A	conserved Plasmodium protein, unknown function
PF3D7_0905800	N/A	conserved Plasmodium protein, unknown function
PF3D7_0906000	RNaseII	exoribonuclease II
PF3D7_0906400	N/A	dynein light intermediate chain 2, cytosolic
PF3D7_0906800	N/A	conserved Plasmodium protein, unknown function
PF3D7_0907100	N/A	conserved Plasmodium protein, unknown function
PF3D7_0907400	ClpY	ATP-dependent protease ATPase subunit ClpY
PF3D7_0907900	PDF	peptide deformylase
PF3D7_0908400	N/A	conserved Plasmodium protein, unknown function
PF3D7_0908500	N/A	conserved Plasmodium protein, unknown function
PF3D7_0908900	N/A	conserved Plasmodium protein, unknown function
PF3D7_0909600	N/A	conserved Plasmodium protein, unknown function
PF3D7_0910100	N/A	exportin-7, putative
PF3D7_0910200	N/A	conserved Plasmodium protein, unknown function
PF3D7_0910400	N/A	selenide water dikinase, putative
PF3D7_0910600	YKT6.1	SNARE protein
PF3D7_0910700	ALP5a	actin-like protein, putative
PF3D7_0910900	N/A	DNA primase large subunit, putative
PF3D7_0911100	N/A	conserved Plasmodium protein, unknown function
PF3D7_0911200	N/A	conserved Plasmodium protein, unknown function
PF3D7_0911400	N/A	conserved Plasmodium protein, unknown function
PF3D7_0911600	N/A	conserved Plasmodium protein, unknown function
PF3D7_0911700	N/A	GTP-binding protein, putative
PF3D7_0911800	N/A	conserved Plasmodium protein, unknown function
PF3D7_0911900	ICP	falstatin
PF3D7_0912400	N/A	alkaline phosphatase, putative
PF3D7_0912700	N/A	conserved Plasmodium protein, unknown function
PF3D7_0913000	N/A	conserved protein, unknown function
PF3D7_0913500	N/A	protease, putative
PF3D7_0914100	N/A	conserved Plasmodium protein, unknown function
PF3D7_0914400	N/A	conserved Plasmodium protein, unknown function
PF3D7_0914500	N/A	conserved Plasmodium protein, unknown function
PF3D7_0915000	NDH2	type II NADH:ubiquinone oxidoreductase
PF3D7_0915200	N/A	ribonuclease H2 subunit C, putative
PF3D7_0915300	N/A	conserved Plasmodium protein, unknown function
PF3D7_0915500	N/A	conserved Plasmodium protein, unknown function
PF3D7_0916000	MFS2	major facilitator superfamily domain-containing protein, putative
PF3D7_0916200	N/A	conserved Plasmodium protein, unknown function
PF3D7_0916400	N/A	conserved Plasmodium protein, unknown function
PF3D7_0916500	UFD1	ubiquitin fusion degradation protein 1
PF3D7_0917000	MOP	merozoite organizing protein
PF3D7_0917100	OGG1	N-glycosylase/DNA lyase, putative
PF3D7_0917500	N/A	conserved Plasmodium protein, unknown function
PF3D7_0917800	N/A	conserved Plasmodium protein, unknown function
PF3D7_0918000	GAP50	glideosome-associated protein 50
PF3D7_0918100	N/A	cytochrome b5-like heme/steroid binding protein, putative
PF3D7_0918200	N/A	50S ribosomal protein L3, apicoplast, putative
PF3D7_0918400	N/A	conserved Plasmodium protein, unknown function
PF3D7_0918600	RECQ1	ATP-dependent DNA helicase Q1
PF3D7_0918700	N/A	conserved Plasmodium protein, unknown function
PF3D7_0919700	N/A	pyridoxal 5'-phosphate dependent enzyme class III, putative
PF3D7_0919900	N/A	regulator of chromosome condensation, putative
PF3D7_0920000	ELO3	long chain fatty acid elongation enzyme, putative
PF3D7_0920100	N/A	chaperone, putative
PF3D7_0920200	N/A	CS domain protein, putative
PF3D7_0920400	N/A	conserved Plasmodium protein, unknown function
PF3D7_0920700	N/A	conserved Plasmodium protein, unknown function
PF3D7_0921200	N/A	conserved Plasmodium membrane protein, unknown function
PF3D7_0921300	N/A	conserved Plasmodium protein, unknown function
PF3D7_0921600	N/A	tetratricopeptide repeat protein, putative
PF3D7_0921700	N/A	conserved Plasmodium protein, unknown function
PF3D7_0922700	PRP18	pre-mRNA-splicing factor 18, putative
PF3D7_0922800	N/A	conserved Plasmodium protein, unknown function
PF3D7_0922900	FabG	3-oxoacyl-[acyl-carrier-protein] reductase
PF3D7_0923100	N/A	OTU domain-containing protein, putative
PF3D7_0923300	PLP3	perforin-like protein 3
PF3D7_0924200	N/A	conserved Plasmodium protein, unknown function
PF3D7_0924500	N/A	conserved Plasmodium membrane protein, unknown function
PF3D7_0924600	N/A	conserved Plasmodium protein, unknown function
PF3D7_0925000	N/A	conserved Plasmodium protein, unknown function
PF3D7_0925100	N/A	conserved Plasmodium protein, unknown function
PF3D7_0925600	N/A	zinc binding protein (Yippee), putative
PF3D7_0925800	N/A	conserved Plasmodium protein, unknown function
PF3D7_0926000	N/A	protein kinase, putative
PF3D7_0926100	N/A	protein kinase, putative
PF3D7_0926300	N/A	protein kinase, putative
PF3D7_0926500	N/A	conserved Plasmodium protein, unknown function
PF3D7_0926800	N/A	conserved Plasmodium protein, unknown function
PF3D7_0927200	N/A	zinc finger protein, putative
PF3D7_0927300	FH	fumarate hydratase, putative
PF3D7_0927700	PPP4	serine/threonine protein phosphatase 4, putative
PF3D7_0927800	COX5B	cytochrome c oxidase subunit 5B, putative
PF3D7_0928100	N/A	conserved Plasmodium protein, unknown function
PF3D7_0928200	N/A	conserved Plasmodium protein, unknown function
PF3D7_0928400	N/A	conserved Plasmodium membrane protein, unknown function
PF3D7_0928800	N/A	serine/threonine protein kinase, putative
PF3D7_0929000	TAF7	transcription initiation factor TFIID subunit 7, putative
PF3D7_0929100	N/A	conserved Plasmodium protein, unknown function
PF3D7_0929200	N/A	RNA-binding protein, putative
PF3D7_0929300	N/A	conserved Plasmodium protein, unknown function
PF3D7_0929400	RhopH2	high molecular weight rhoptry protein 2
PF3D7_0929600	N/A	G2 protein, putative
PF3D7_0930100	N/A	conserved Plasmodium protein, unknown function
PF3D7_0930400	N/A	zinc finger protein, putative
PF3D7_0930500	DGK1	diacylglycerol kinase, putative
PF3D7_0930800	N/A	conserved Plasmodium membrane protein, unknown function
PF3D7_0930900	NFU1	NifU-like protein, putative
PF3D7_0931000	N/A	elongation factor Tu, putative
PF3D7_0931100	N/A	nucleolar protein Nop52, putative
PF3D7_0931500	N/A	conserved Plasmodium protein, unknown function
PF3D7_0931900	AKLP2	adenylate kinase-like protein 2
PF3D7_0932100	N/A	protein MAM3, putative
PF3D7_0932400	RF1	peptide chain release factor 1
PF3D7_0932800	CSE1	importin alpha re-exporter, putative
PF3D7_0933000	N/A	CSTF domain-containing protein, putative
PF3D7_0933100	N/A	conserved Plasmodium protein, unknown function
PF3D7_0933200	N/A	calcyclin-binding protein, putative
PF3D7_0933300	N/A	conserved Plasmodium protein, unknown function
PF3D7_0933500	N/A	gamma-tubulin complex component, putative
PF3D7_0933900	N/A	conserved Plasmodium protein, unknown function
PF3D7_0934000	N/A	histidine--tRNA ligase, putative
PF3D7_0934200	N/A	conserved Plasmodium protein, unknown function
PF3D7_0934400	ApiAP2	AP2 domain transcription factor, putative
PF3D7_0934500	N/A	V-type proton ATPase subunit E, putative
PF3D7_0934600	N/A	conserved Plasmodium protein, unknown function
PF3D7_0934900	N/A	conserved Plasmodium protein, unknown function
PF3D7_0935200	VPS33	vacuolar protein sorting-associated protein 33, putative
PF3D7_0935300	N/A	phosphatidylinositol N-acetylglucosaminyltransferase subunit P, putative
PF3D7_0935800	CLAG9	cytoadherence linked asexual protein 9
PF3D7_0936100	ETRAMP9	early transcribed membrane protein
PF3D7_0937200	N/A	lysophospholipase, putative
PF3D7_0937800	VAR	erythrocyte membrane protein 1, PfEMP1
PF3D7_1000100	VAR	erythrocyte membrane protein 1, PfEMP1
PF3D7_1000600	RIF	rifin
PF3D7_1001200	ACBP2	acyl-CoA binding protein, isoform 2, ACBP2
PF3D7_1001300	N/A	Plasmodium exported protein (PHISTa), unknown function
PF3D7_1001600	XL2	exported lipase 2
PF3D7_1001900	PfJ23	Plasmodium exported protein (hyp16), unknown function
PF3D7_1002300	N/A	conserved Plasmodium protein, unknown function
PF3D7_1002400	N/A	RNA-binding protein, putative
PF3D7_1002700	N/A	conserved Plasmodium protein, unknown function
PF3D7_1003400	N/A	conserved Plasmodium protein, unknown function
PF3D7_1003700	N/A	MKT1 domain-containing protein, putative
PF3D7_1003900	N/A	conserved Plasmodium protein, unknown function
PF3D7_1004100	N/A	conserved Plasmodium protein, unknown function
PF3D7_1004200	N/A	WD repeat-containing protein, putative
PF3D7_1004500	N/A	conserved Plasmodium protein, unknown function
PF3D7_1004600	N/A	conserved Plasmodium membrane protein, unknown function
PF3D7_1004800	N/A	ADP/ATP carrier protein, putative
PF3D7_1005000	MRSapi	methionine--tRNA ligase, putative
PF3D7_1005100	UTP25	U3 small nucleolar RNA-associated protein 25, putative
PF3D7_1005900	N/A	conserved Plasmodium protein, unknown function
PF3D7_1006500	N/A	conserved Plasmodium protein, unknown function
PF3D7_1007100	N/A	conserved Plasmodium protein, unknown function
PF3D7_1007200	N/A	rhoGAP GTPase, putative
PF3D7_1007300	N/A	RING zinc finger protein, putative
PF3D7_1007700	ApiAP2	AP2 domain transcription factor, putative
PF3D7_1007800	N/A	conserved Plasmodium protein, unknown function
PF3D7_1008100	N/A	zinc finger protein, putative
PF3D7_1008500	N/A	conserved Plasmodium membrane protein, unknown function
PF3D7_1008700	N/A	tubulin beta chain
PF3D7_1009300	N/A	conserved Plasmodium protein, unknown function
PF3D7_1009600	N/A	protein phosphatase, putative
PF3D7_1009700	N/A	tubulin--tyrosine ligase, putative
PF3D7_1009800	N/A	conserved Plasmodium membrane protein, unknown function
PF3D7_1009900	N/A	conserved Plasmodium protein, unknown function
PF3D7_1010800	N/A	50S ribosomal protein L22, mitochondrial, putative
PF3D7_1011100	N/A	conserved Plasmodium protein, unknown function
PF3D7_1011600	N/A	conserved Plasmodium protein, unknown function
PF3D7_1011800	PREBP	PRE-binding protein
PF3D7_1012000	N/A	E3 ubiquitin-protein ligase, putative
PF3D7_1012100	N/A	conserved Plasmodium protein, unknown function
PF3D7_1012700	NIF4	NLI interacting factor-like phosphatase, putative
PF3D7_1012900	ATG18	autophagy-related protein 18, putative
PF3D7_1013200	N/A	conserved Plasmodium protein, unknown function
PF3D7_1013400	N/A	conserved Plasmodium protein, unknown function
PF3D7_1013600	N/A	conserved Plasmodium protein, unknown function
PF3D7_1013800	N/A	conserved Plasmodium protein, unknown function
PF3D7_1013900	N/A	translation initiation factor eIF-2B subunit delta, putative
PF3D7_1014100	N/A	conserved Plasmodium protein, unknown function
PF3D7_1014300	N/A	conserved protein, unknown function
PF3D7_1014500	N/A	conserved Plasmodium protein, unknown function
PF3D7_1014900	N/A	conserved Plasmodium protein, unknown function
PF3D7_1015000	N/A	FAD synthetase, putative
PF3D7_1015400	N/A	conserved Plasmodium protein, unknown function
PF3D7_1015900	ENO	enolase
PF3D7_1016000	N/A	conserved Plasmodium protein, unknown function
PF3D7_1016500	N/A	Plasmodium exported protein (PHISTc), unknown function
PF3D7_1016700	N/A	Plasmodium exported protein (PHISTc), unknown function
PF3D7_1017000	N/A	DNA polymerase delta catalytic subunit
PF3D7_1017300	GRASP	golgi re-assembly stacking protein 1, golgi re-assembly stacking protein 2
PF3D7_1017800	N/A	conserved Plasmodium protein, unknown function
PF3D7_1018000	N/A	tRNA pseudouridine synthase, putative
PF3D7_1018200	PPP8	serine/threonine protein phosphatase 8, putative
PF3D7_1018600	N/A	tRNA wybutosine-synthesizing protein, putative
PF3D7_1018700	N/A	conserved Plasmodium protein, unknown function
PF3D7_1018800	N/A	conserved protein, unknown function
PF3D7_1018900	N/A	conserved Plasmodium protein, unknown function
PF3D7_1019000	N/A	eukaryotic translation initiation factor subunit eIF2A, putative
PF3D7_1019100	N/A	conserved Plasmodium protein, unknown function
PF3D7_1019300	N/A	zinc finger protein, putative
PF3D7_1019500	N/A	conserved Plasmodium membrane protein, unknown function
PF3D7_1019700	N/A	conserved Plasmodium protein, unknown function
PF3D7_1020000	RBM34	RNA-binding protein 34, putative
PF3D7_1020100	N/A	flagellar outer arm dynein-associated protein, putative
PF3D7_1020500	N/A	ribosomal silencing factor RsfS, putative
PF3D7_1020600	N/A	conserved Plasmodium membrane protein, unknown function
PF3D7_1020800	DLAT	dihydrolipoamide acyltransferase component E2
PF3D7_1020900	ARF1	ADP-ribosylation factor
PF3D7_1021100	N/A	conserved Plasmodium protein, unknown function
PF3D7_1021200	N/A	conserved Plasmodium protein, unknown function
PF3D7_1021300	N/A	conserved Plasmodium membrane protein, unknown function
PF3D7_1021400	N/A	endomembrane protein 70, putative
PF3D7_1021500	ROK1	ATP-dependent RNA helicase ROK1, putative
PF3D7_1021700	N/A	conserved Plasmodium membrane protein, unknown function
PF3D7_1021800	SEA1	schizont egress antigen-1
PF3D7_1021900	N/A	PHAX domain-containing protein, putative
PF3D7_1022000	N/A	RNA-binding protein, putative
PF3D7_1022200	N/A	conserved Plasmodium membrane protein, unknown function
PF3D7_1022400	SRSF4	serine/arginine-rich splicing factor 4
PF3D7_1022500	CS	citrate synthase, mitochondrial, putative
PF3D7_1022700	N/A	phospholipid scramblase, putative
PF3D7_1022800	GcpE	4-hydroxy-3-methylbut-2-en-1-yl diphosphate synthase
PF3D7_1022900	N/A	CDGSH iron-sulfur domain-containing protein, putative
PF3D7_1023900	CHD1	chromodomain-helicase-DNA-binding protein 1 homolog, putative
PF3D7_1024300	N/A	conserved Plasmodium protein, unknown function
PF3D7_1024500	N/A	conserved Plasmodium protein, unknown function
PF3D7_1025000	N/A	formin 2, putative
PF3D7_1025300	N/A	conserved Plasmodium protein, unknown function
PF3D7_1025400	N/A	conserved Plasmodium membrane protein, unknown function
PF3D7_1025500	N/A	conserved Plasmodium protein, unknown function
PF3D7_1025800	N/A	conserved Plasmodium protein, unknown function
PF3D7_1025900	N/A	conserved Plasmodium protein, unknown function
PF3D7_1026000	N/A	conserved Plasmodium protein, unknown function
PF3D7_1026200	N/A	conserved Plasmodium protein, unknown function
PF3D7_1026400	CDC20	cell division cycle protein 20 homolog, putative
PF3D7_1026600	N/A	conserved Plasmodium protein, unknown function
PF3D7_1026900	N/A	biotin--acetyl-CoA-carboxylase, putative
PF3D7_1027900	DHHC10	palmitoyltransferase DHHC10, putative
PF3D7_1028000	N/A	methyltransferase, putative
PF3D7_1028500	N/A	partial CSTF domain-containing protein, putative
PF3D7_1028900	IMC1m	inner membrane complex protein 1m, putative
PF3D7_1029200	N/A	WD repeat-containing protein, putative
PF3D7_1029300	N/A	conserved Plasmodium protein, unknown function
PF3D7_1029500	N/A	conserved Plasmodium protein, unknown function
PF3D7_1029800	N/A	RAP protein, putative
PF3D7_1029900	N/A	conserved Plasmodium protein, unknown function
PF3D7_1030200	CLAMP	claudin-like apicomplexan microneme protein, putative
PF3D7_1030400	N/A	conserved Plasmodium protein, unknown function
PF3D7_1031000	P25	25 kDa ookinete surface antigen precursor
PF3D7_1031100	N/A	conserved Plasmodium protein, unknown function
PF3D7_1031200	MORN1	MORN repeat-containing protein 1
PF3D7_1031300	N/A	conserved Plasmodium protein, unknown function
PF3D7_1031400	N/A	OTU domain-containing protein, putative
PF3D7_1031500	N/A	DEAD/DEAH box helicase, putative
PF3D7_1031600	GEXP15	conserved Plasmodium protein, unknown function
PF3D7_1031900	N/A	conserved Plasmodium protein, unknown function
PF3D7_1032000	RimM	ribosome maturation factor RimM, putative
PF3D7_1032300	N/A	conserved Plasmodium protein, unknown function
PF3D7_1032400	PIGA	phosphatidylinositol N-acetylglucosaminyltransferase subunit A, putative
PF3D7_1032500	Der1-2	DER1-like protein, putative
PF3D7_1032600	N/A	conserved protein, unknown function
PF3D7_1032900	N/A	RNA polymerase II-associated protein 1, putative
PF3D7_1033000	N/A	conserved Plasmodium protein, unknown function
PF3D7_1033100	AdoMetDC/ODC	S-adenosylmethionine decarboxylase/ornithine decarboxylase
PF3D7_1034200	N/A	apicoplast ribosomal protein L27 precursor, putative
PF3D7_1034500	N/A	conserved Plasmodium protein, unknown function
PF3D7_1034800	N/A	conserved Plasmodium protein, unknown function
PF3D7_1035000	N/A	U2 snRNA/tRNA pseudouridine synthase, putative
PF3D7_1035100	N/A	probable protein, unknown function
PF3D7_1035200	N/A	S-antigen
PF3D7_1035300	GLURP	glutamate-rich protein
PF3D7_1035600	H101	merozoite surface protein
PF3D7_1035800	M712	probable protein, unknown function
PF3D7_1036400	LSA1	liver stage antigen 1
PF3D7_1036500	N/A	probable protein, unknown function
PF3D7_1037000	N/A	DNA polymerase zeta catalytic subunit, putative
PF3D7_1037400	N/A	conserved Plasmodium protein, unknown function
PF3D7_1037500	DYN2	dynamin-like protein
PF3D7_1038100	N/A	GDP dissociation inhibitor, putative
PF3D7_1038400	Pf11-1	gametocyte-specific protein
PF3D7_1038600	N/A	Plasmodium exported protein, unknown function
PF3D7_1038700	N/A	Plasmodium exported protein, unknown function
PF3D7_1038900	N/A	esterase, putative
PF3D7_1039100	N/A	DnaJ protein, putative, pseudogene
PF3D7_1100100	VAR	erythrocyte membrane protein 1, PfEMP1
PF3D7_1100200	VAR	erythrocyte membrane protein 1, PfEMP1
PF3D7_1102400	N/A	phosphopantothenate--cysteine ligase, putative
PF3D7_1102600	GEXP14	Plasmodium exported protein, unknown function
PF3D7_1103100	RPP1	60S acidic ribosomal protein P1, putative
PF3D7_1103400	SufD	FeS cluster assembly protein SufD, putative
PF3D7_1103800	NOT1	CCR4-NOT transcription complex subunit 1, putative
PF3D7_1104300	N/A	conserved Plasmodium protein, unknown function
PF3D7_1104900	N/A	calcium/calmodulin-dependent protein kinase, putative
PF3D7_1105300	N/A	conserved Plasmodium protein, unknown function
PF3D7_1105800	N/A	conserved Apicomplexan protein, unknown function
PF3D7_1106100	N/A	apicoplast ribosomal protein S15 precursor, putative
PF3D7_1106200	N/A	conserved Plasmodium protein, unknown function
PF3D7_1106300	N/A	exonuclease, putative
PF3D7_1106500	N/A	conserved Plasmodium protein, unknown function
PF3D7_1106600	N/A	DEAD/DEAH box helicase, putative
PF3D7_1106700	DNA2	DNA replication ATP-dependent helicase/nuclease DNA2, putative
PF3D7_1106800	N/A	protein kinase, putative
PF3D7_1106900	N/A	conserved Plasmodium protein, unknown function
PF3D7_1107100	N/A	nucleic acid binding protein, putative
PF3D7_1107300	PAIP1	polyadenylate-binding protein-interacting protein 1, putative
PF3D7_1107900	MSCS	mechanosensitive ion channel protein, putative
PF3D7_1108100	N/A	conserved Plasmodium protein, unknown function
PF3D7_1108500	N/A	succinyl-CoA synthetase alpha subunit, putative
PF3D7_1109100	N/A	conserved Plasmodium protein, unknown function
PF3D7_1109200	N/A	conserved Plasmodium protein, unknown function
PF3D7_1110100	N/A	conserved Plasmodium protein, unknown function
PF3D7_1110300	N/A	conserved Plasmodium protein, unknown function
PF3D7_1110500	VPS35	vacuolar protein sorting-associated protein 35, putative
PF3D7_1110700	ALP1	actin-like protein, putative
PF3D7_1111100	RFC5	replication factor C subunit 5, putative
PF3D7_1111700	N/A	conserved Plasmodium protein, unknown function
PF3D7_1112100	N/A	conserved Plasmodium protein, unknown function
PF3D7_1112400	N/A	conserved Plasmodium protein, unknown function
PF3D7_1112700	N/A	conserved Plasmodium protein, unknown function
PF3D7_1112800	N/A	conserved protein, unknown function
PF3D7_1113200	N/A	conserved Plasmodium protein, unknown function
PF3D7_1113300	UGT	UDP-galactose transporter, putative
PF3D7_1113600	N/A	conserved Plasmodium protein, unknown function
PF3D7_1113900	MAPK2	mitogen-activated protein kinase 2
PF3D7_1114800	G3PDH	glycerol-3-phosphate dehydrogenase, putative
PF3D7_1115000	N/A	conserved Plasmodium protein, unknown function
PF3D7_1115100	N/A	conserved Plasmodium protein, unknown function
PF3D7_1115200	SET7	histone-lysine N-methyltransferase SET7
PF3D7_1116000	RON4	rhoptry neck protein 4
PF3D7_1116100	N/A	serine esterase, putative
PF3D7_1116500	FT2	folate transporter 2
PF3D7_1116600	STT3	dolichyl-diphosphooligosaccharide--protein glycosyltransferase subunit STT3, putative
PF3D7_1117400	N/A	conserved Plasmodium protein, unknown function
PF3D7_1117500	TyrRSapi	tyrosine--tRNA ligase
PF3D7_1117600	ICT1	peptidyl-tRNA hydrolase ICT1, peptidyl-tRNA hydrolase ICT1, putative
PF3D7_1117900	N/A	conserved Plasmodium protein, unknown function
PF3D7_1118800	ARC40	actin-related protein 2/3 complex subunit 1, putative
PF3D7_1119000	N/A	acyl-CoA-binding protein, putative
PF3D7_1119400	N/A	ubiquitin-protein ligase, putative
PF3D7_1119600	N/A	ATP-dependent zinc metalloprotease FTSH, putative
PF3D7_1119700	N/A	conserved Plasmodium protein, unknown function
PF3D7_1120700	N/A	conserved Plasmodium protein, unknown function
PF3D7_1121000	DHHC3	palmitoyltransferase DHHC3
PF3D7_1121100	N/A	conserved Plasmodium protein, unknown function
PF3D7_1121300	TKL2	tyrosine kinase-like protein
PF3D7_1121500	N/A	conserved Plasmodium protein, unknown function
PF3D7_1122400	N/A	conserved Plasmodium protein, unknown function
PF3D7_1122700	N/A	conserved Plasmodium protein, unknown function
PF3D7_1123200	LRR11	leucine-rich repeat protein
PF3D7_1123300	N/A	RING zinc finger protein, putative
PF3D7_1123800	SMC5	structural maintenance of chromosomes protein 5, putative
PF3D7_1123900	N/A	splicing factor, putative
PF3D7_1124000	ERO1	endoplasmic reticulum oxidoreductin, putative
PF3D7_1124100	N/A	beige/BEACH domain protein, putative
PF3D7_1124300	N/A	conserved Plasmodium protein, unknown function
PF3D7_1124500	pdhA	pyruvate dehydrogenase E1 component subunit alpha
PF3D7_1125300	mtRNAP	DNA-directed RNA polymerase
PF3D7_1125700	N/A	kelch domain-containing protein, putative
PF3D7_1126300	N/A	DnaJ protein, putative
PF3D7_1126800	N/A	RNA-binding protein, putative
PF3D7_1126900	SNRPF	small nuclear ribonucleoprotein F, putative
PF3D7_1128000	N/A	conserved Plasmodium protein, unknown function
PF3D7_1128300	PFK11	ATP-dependent 6-phosphofructokinase
PF3D7_1128500	N/A	conserved protein, unknown function
PF3D7_1128700	GPI8	GPI-anchor transamidase, putative
PF3D7_1128900	N/A	conserved Plasmodium protein, unknown function
PF3D7_1129200	RPN7	26S proteasome regulatory subunit RPN7, putative
PF3D7_1129500	N/A	A/G-specific adenine glycosylase, putative
PF3D7_1129600	N/A	phosphatidylinositol-4-phosphate 5-kinase, putative
PF3D7_1129700	N/A	conserved Plasmodium protein, unknown function
PF3D7_1130000	PAGM	phosphoacetylglucosamine mutase, putative
PF3D7_1130500	COG2	conserved oligomeric Golgi complex subunit 2, putative
PF3D7_1130600	N/A	methyltransferase, putative
PF3D7_1130700	SMC1	structural maintenance of chromosomes protein 1, putative
PF3D7_1131100	SR1	serpentine receptor, putative
PF3D7_1131800	N/A	oxysterol-binding protein, putative
PF3D7_1132200	TCP1	T-complex protein 1 subunit alpha
PF3D7_1132400	N/A	conserved Plasmodium membrane protein, unknown function
PF3D7_1132700	mRPL2	50S ribosomal protein L2, putative
PF3D7_1133100	N/A	conserved Plasmodium protein, unknown function
PF3D7_1133200	N/A	conserved Plasmodium protein, unknown function
PF3D7_1133600	N/A	conserved Plasmodium protein, unknown function
PF3D7_1134000	HSP70-3	heat shock protein 70
PF3D7_1134200	N/A	conserved Plasmodium protein, unknown function
PF3D7_1134300	N/A	conserved Plasmodium protein, unknown function
PF3D7_1134500	N/A	alpha/beta hydrolase, putative
PF3D7_1134600	N/A	zinc finger protein, putative
PF3D7_1135300	N/A	conserved Plasmodium membrane protein, unknown function
PF3D7_1135900	N/A	3-oxo-5-alpha-steroid 4-dehydrogenase, putative
PF3D7_1136000	N/A	conserved Plasmodium protein, unknown function
PF3D7_1136200	N/A	conserved Plasmodium protein, unknown function
PF3D7_1136400	SRP72	signal recognition particle subunit SRP72, putative
PF3D7_1136500	CK1	casein kinase 1
PF3D7_1136600	N/A	conserved Plasmodium protein, unknown function
PF3D7_1136700	N/A	conserved Plasmodium protein, unknown function
PF3D7_1136900	SUB2	subtilisin-like protease 2
PF3D7_1137100	N/A	mitochondrial ribosomal protein S9 precursor, putative
PF3D7_1137200	AEP	apical exonemal protein
PF3D7_1137400	N/A	UVB-resistance protein UVR8 homologue
PF3D7_1138200	N/A	conserved Plasmodium membrane protein, unknown function
PF3D7_1138600	N/A	beta-catenin-like protein 1, putative
PF3D7_1138700	N/A	conserved Plasmodium protein, unknown function
PF3D7_1139100	N/A	RNA-binding protein, putative
PF3D7_1139300	ApiAP2	AP2 domain transcription factor, putative
PF3D7_1139400	N/A	unspecified product
PF3D7_1139600	N/A	conserved Plasmodium protein, unknown function
PF3D7_1139700	N/A	adrenodoxin reductase, putative
PF3D7_1139800	N/A	conserved Plasmodium protein, unknown function
PF3D7_1140200	N/A	conserved Plasmodium protein, unknown function
PF3D7_1140600	N/A	conserved Plasmodium protein, unknown function
PF3D7_1140700	N/A	conserved Plasmodium protein, unknown function
PF3D7_1140900	N/A	conserved Plasmodium protein, unknown function
PF3D7_1141000	N/A	conserved Plasmodium protein, unknown function
PF3D7_1141100	N/A	conserved Plasmodium protein, unknown function
PF3D7_1141300	N/A	conserved Plasmodium protein, unknown function
PF3D7_1141400	PIGH	phosphatidylinositol N-acetylglucosaminyltransferase subunit H, putative
PF3D7_1141800	N/A	EELM2 domain-containing protein, putative
PF3D7_1142300	N/A	conserved Plasmodium membrane protein, unknown function
PF3D7_1142800	N/A	conserved Plasmodium protein, unknown function
PF3D7_1143000	N/A	alpha/beta hydrolase, putative
PF3D7_1143100	AP2-O	AP2 domain transcription factor AP2-O, putative
PF3D7_1143200	N/A	DnaJ protein, putative
PF3D7_1143500	N/A	conserved Plasmodium protein, unknown function
PF3D7_1143600	N/A	conserved Plasmodium protein, unknown function
PF3D7_1143700	N/A	conserved Plasmodium protein, unknown function
PF3D7_1144000	RPS21	40S ribosomal protein S21
PF3D7_1144100	N/A	mitochondrial large subunit ribosomal protein, putative
PF3D7_1144200	N/A	conserved Plasmodium protein, unknown function
PF3D7_1144600	TFG2	transcription initiation factor IIF subunit beta, putative
PF3D7_1144800	N/A	conserved Plasmodium protein, unknown function
PF3D7_1145200	N/A	serine/threonine protein kinase, putative
PF3D7_1145900	N/A	conserved Plasmodium protein, unknown function
PF3D7_1146600	ORP1	oocyst rupture protein 1, putative
PF3D7_1146800	N/A	conserved Plasmodium protein, unknown function
PF3D7_1147300	N/A	conserved Plasmodium protein, unknown function
PF3D7_1147500	N/A	protein farnesyltransferase subunit beta
PF3D7_1147800	MAEBL	membrane associated erythrocyte binding-like protein
PF3D7_1148000	N/A	serine/threonine protein kinase, putative
PF3D7_1148100	N/A	unspecified product
PF3D7_1148600	N/A	18S ribosomal RNA
PF3D7_1148640	N/A	28S ribosomal RNA
PF3D7_1149000	Pf332	antigen 332, DBL-like protein
PF3D7_1149100	N/A	Plasmodium exported protein, unknown function
PF3D7_1149500	RESA2	ring-infected erythrocyte surface antigen 2, pseudogene
PF3D7_1149700	N/A	Plasmodium exported protein (PHISTa), unknown function
PF3D7_1150400	VAR	erythrocyte membrane protein 1, PfEMP1
PF3D7_1200100	VAR	erythrocyte membrane protein 1, PfEMP1
PF3D7_1200400	VAR	erythrocyte membrane protein 1, PfEMP1
PF3D7_1200500	RIF	rifin
PF3D7_1200600	VAR2CSA	erythrocyte membrane protein 1, PfEMP1
PF3D7_1201400	N/A	Plasmodium exported protein, unknown function
PF3D7_1202200	MPC	mitochondrial phosphate carrier protein
PF3D7_1202300	N/A	dynein heavy chain, putative
PF3D7_1202500	TGS1	trimethylguanosine synthase, putative
PF3D7_1202600	N/A	conserved protein, unknown function
PF3D7_1203000	ORC1	origin recognition complex subunit 1
PF3D7_1203200	SRP14	signal recognition particle subunit SRP14
PF3D7_1203300	N/A	conserved Plasmodium protein, unknown function
PF3D7_1203400	MFS4	major facilitator superfamily domain-containing protein, putative
PF3D7_1204100	N/A	conserved Plasmodium protein, unknown function
PF3D7_1205000	N/A	conserved Plasmodium protein, unknown function
PF3D7_1205500	N/A	zinc finger protein, putative
PF3D7_1205700	tGloII	targeted glyoxalase II
PF3D7_1205800	HMGB3	high mobility group protein B3, putative
PF3D7_1205900	N/A	conserved protein, unknown function
PF3D7_1206000	SHLP2	shewanella-like protein phosphatase 2
PF3D7_1206100	N/A	IMP-specific 5'-nucleotidase, putative
PF3D7_1206200	EIF3C	eukaryotic translation initiation factor 3 subunit C, putative
PF3D7_1206300	N/A	conserved Plasmodium protein, unknown function
PF3D7_1206500	N/A	Tat binding protein 1(TBP-1)-interacting protein, putative
PF3D7_1206800	N/A	conserved Plasmodium protein, unknown function
PF3D7_1207000	N/A	conserved Plasmodium protein, unknown function
PF3D7_1207500	N/A	RNA-binding protein, putative
PF3D7_1207800	N/A	conserved Plasmodium protein, unknown function
PF3D7_1208100	N/A	conserved Plasmodium protein, unknown function
PF3D7_1208400	N/A	amino acid transporter, putative
PF3D7_1208500	N/A	conserved Plasmodium protein, unknown function
PF3D7_1208700	N/A	conserved protein, unknown function
PF3D7_1208800	N/A	zinc finger protein, putative
PF3D7_1209000	N/A	conserved Plasmodium protein, unknown function
PF3D7_1209100	N/A	conserved Plasmodium protein, unknown function
PF3D7_1209300	KROX1	zinc finger transcription factor, putative
PF3D7_1209400	CIA1	cytosolic iron-sulfur protein assembly protein 1, putative
PF3D7_1209700	N/A	conserved Plasmodium protein, unknown function
PF3D7_1209900	ABCB7	ABC transporter B family member 7, putative
PF3D7_1210000	RPL1	50S ribosomal protein L1, apicoplast, putative
PF3D7_1210100	SYN2	syntaxin, Qa-SNARE family
PF3D7_1210400	N/A	general transcription factor 3C polypeptide 5, putative
PF3D7_1210500	N/A	conserved Plasmodium protein, unknown function
PF3D7_1210600	N/A	conserved Plasmodium protein, unknown function
PF3D7_1210900	PIGM	GPI mannosyltransferase 1
PF3D7_1211100	N/A	HSP20-like chaperone
PF3D7_1211200	N/A	conserved Plasmodium protein, unknown function
PF3D7_1211300	MCM8	DNA helicase MCM8, putative
PF3D7_1211600	LSD1	lysine-specific histone demethylase 1, putative
PF3D7_1211700	MCM5	DNA replication licensing factor MCM5, putative
PF3D7_1212900	BDP2	bromodomain protein 2, putative
PF3D7_1214000	N/A	conserved Plasmodium protein, unknown function
PF3D7_1214100	PIGO	GPI ethanolamine phosphate transferase 3, putative
PF3D7_1214200	SET5	histone-lysine N-methyltransferase, putative
PF3D7_1214500	N/A	conserved Plasmodium protein, unknown function
PF3D7_1214600	N/A	adrenodoxin-type ferredoxin, putative
PF3D7_1214900	N/A	conserved Plasmodium membrane protein, unknown function
PF3D7_1215000	Trx-Px2	thioredoxin peroxidase 2
PF3D7_1215100	N/A	conserved Plasmodium protein, unknown function
PF3D7_1215200	CYP32	peptidyl-prolyl cis-trans isomerase
PF3D7_1215600	N/A	conserved Plasmodium protein, unknown function
PF3D7_1215900	SR10	serpentine receptor, putative
PF3D7_1216400	N/A	conserved Plasmodium membrane protein, unknown function
PF3D7_1217100	SPO11	meiotic recombination protein SPO11, putative
PF3D7_1217300	N/A	GTP-binding protein, putative
PF3D7_1217400	N/A	conserved Plasmodium protein, unknown function
PF3D7_1217600	APC10	anaphase-promoting complex subunit 10, putative
PF3D7_1218200	N/A	conserved Plasmodium protein, unknown function
PF3D7_1218800	PSOP17	secreted ookinete protein, putative
PF3D7_1219000	N/A	formin 2
PF3D7_1219200	RIF	rifin, pseudogene
PF3D7_1219400	VAR	erythrocyte membrane protein 1 (PfEMP1), pseudogene
PF3D7_1219600	ATPase2	aminophospholipid-transporting P-ATPase
PF3D7_1221000	SET10	histone-lysine N-methyltransferase, H3 lysine-4 specific
PF3D7_1221700	N/A	FbpA domain protein, putative
PF3D7_1221800	N/A	conserved Plasmodium protein, unknown function
PF3D7_1222100	N/A	conserved Plasmodium protein, unknown function
PF3D7_1222400	ApiAP2	AP2 domain transcription factor
PF3D7_1222600	AP2-G	AP2 domain transcription factor AP2-G
PF3D7_1222900	N/A	conserved Plasmodium protein, unknown function
PF3D7_1223300	GyrA	DNA gyrase subunit A
PF3D7_1223500	N/A	conserved Plasmodium protein, unknown function
PF3D7_1223600	N/A	conserved Plasmodium protein, unknown function
PF3D7_1224200	N/A	BRO1 domain-containing protein, putative
PF3D7_1224400	N/A	conserved Plasmodium protein, unknown function
PF3D7_1224500	ASF1	histone chaperone ASF1, putative
PF3D7_1224600	CCHL	cytochrome c heme lyase, putative
PF3D7_1224700	N/A	conserved Plasmodium protein, unknown function
PF3D7_1224900	SF3B6	splicing factor 3B subunit 6, putative
PF3D7_1225100	N/A	isoleucine--tRNA ligase, putative
PF3D7_1225200	N/A	conserved Plasmodium protein, unknown function
PF3D7_1225600	N/A	conserved Plasmodium protein, unknown function
PF3D7_1226100	HAD3	haloacid dehalogenase-like hydrolase, putative
PF3D7_1226200	N/A	conserved Plasmodium protein, unknown function
PF3D7_1226500	N/A	RAP protein, putative
PF3D7_1226800	ATX3	ataxin-3, putative
PF3D7_1227200	K1	potassium channel
PF3D7_1227400	N/A	conserved Plasmodium protein, unknown function
PF3D7_1227500	N/A	conserved Plasmodium protein, unknown function
PF3D7_1227600	N/A	conserved Plasmodium protein, unknown function
PF3D7_1228300	NEK1	NIMA related kinase 1
PF3D7_1228400	N/A	conserved Plasmodium protein, unknown function
PF3D7_1228700	N/A	conserved Plasmodium protein, unknown function
PF3D7_1228800	N/A	WD repeat-containing protein, putative
PF3D7_1229000	N/A	conserved Plasmodium membrane protein, unknown function
PF3D7_1229200	N/A	unspecified product
PF3D7_1229300	N/A	conserved Plasmodium protein, unknown function
PF3D7_1229600	N/A	conserved Plasmodium protein, unknown function
PF3D7_1229800	MyoD	myosin D
PF3D7_1229900	N/A	conserved Plasmodium protein, unknown function
PF3D7_1230000	N/A	conserved Plasmodium protein, unknown function
PF3D7_1231000	N/A	conserved Plasmodium protein, unknown function
PF3D7_1231100	RAB2	ras-related protein Rab-2
PF3D7_1231300	N/A	conserved Plasmodium protein, unknown function
PF3D7_1231400	N/A	amino acid transporter, putative
PF3D7_1231900	N/A	conserved Plasmodium protein, unknown function
PF3D7_1232000	aFRS	phenylalanine--tRNA ligase
PF3D7_1232200	LPD1	dihydrolipoyl dehydrogenase, mitochondrial
PF3D7_1232300	N/A	cytochrome b5, putative
PF3D7_1232500	N/A	CG2-related protein, putative
PF3D7_1232600	N/A	conserved Plasmodium protein, unknown function
PF3D7_1232700	N/A	conserved Plasmodium protein, unknown function
PF3D7_1233000	EF-G	elongation factor G
PF3D7_1233200	N/A	conserved Plasmodium protein, unknown function
PF3D7_1233600	AARP1	asparagine and aspartate rich protein 1
PF3D7_1234000	N/A	conserved Plasmodium protein, unknown function
PF3D7_1234100	N/A	bromodomain protein, putative
PF3D7_1234200	N/A	helicase, putative, pseudogene
PF3D7_1234500	N/A	conserved Plasmodium protein, unknown function
PF3D7_1234700	ULG8	upregulated in late gametocytes ULG8
PF3D7_1235200	VP2	V-type K+-independent H+-translocating inorganic pyrophosphatase
PF3D7_1235300	NOT4	CCR4-NOT transcription complex subunit 4, putative
PF3D7_1235400	N/A	tetQ family GTPase, putative
PF3D7_1235600	SHMT	serine hydroxymethyltransferase
PF3D7_1235700	N/A	ATP synthase subunit beta, mitochondrial
PF3D7_1235900	XAB2	pre-mRNA-splicing factor SYF1, putative
PF3D7_1236000	N/A	vesicle transport v-SNARE protein VTI1, putative
PF3D7_1236200	N/A	conserved Plasmodium protein, unknown function
PF3D7_1236300	N/A	conserved Plasmodium protein, unknown function
PF3D7_1236700	N/A	S-adenosyl-methyltransferase, putative
PF3D7_1236900	N/A	conserved Plasmodium protein, unknown function
PF3D7_1237000	UBA2	SUMO-activating enzyme subunit 2
PF3D7_1237100	N/A	conserved Plasmodium protein, unknown function
PF3D7_1237200	N/A	conserved Plasmodium protein, unknown function
PF3D7_1237400	N/A	conserved Plasmodium protein, unknown function
PF3D7_1237600	PWP1	periodic tryptophan protein 1, putative
PF3D7_1238000	N/A	COPI associated protein, putative
PF3D7_1238500	N/A	conserved Plasmodium protein, unknown function
PF3D7_1238600	NSM	sphingomyelin phosphodiesterase
PF3D7_1238700	N/A	conserved Plasmodium protein, unknown function
PF3D7_1238800	ACS11	acyl-CoA synthetase
PF3D7_1239000	N/A	HD superfamily phosphohydrolase protein
PF3D7_1239100	N/A	mitochondrial ribosomal protein L23 precursor, putative
PF3D7_1239200	ApiAP2	AP2 domain transcription factor, putative
PF3D7_1239600	ThzK	hydroxyethylthiazole kinase
PF3D7_1239700	FTSH1	ATP-dependent zinc metalloprotease FTSH 1
PF3D7_1239800	N/A	conserved Plasmodium protein, unknown function
PF3D7_1239900	VPS16	vacuolar protein sorting-associated protein 16, putative
PF3D7_1240300	VAR	erythrocyte membrane protein 1, PfEMP1
PF3D7_1240400	VAR	erythrocyte membrane protein 1, PfEMP1
PF3D7_1240600	VAR	erythrocyte membrane protein 1, PfEMP1
PF3D7_1240900	VAR	erythrocyte membrane protein 1, PfEMP1
PF3D7_1241200	N/A	conserved Plasmodium protein, unknown function
PF3D7_1241400	N/A	RNA-binding protein, putative
PF3D7_1241500	N/A	conserved Plasmodium protein, unknown function
PF3D7_1241600	N/A	mitochondrial carrier protein, putative
PF3D7_1242000	N/A	conserved Plasmodium protein, unknown function
PF3D7_1242200	TGT	queuine tRNA-ribosyltransferase, putative
PF3D7_1242300	N/A	conserved Plasmodium membrane protein, unknown function
PF3D7_1243000	SYN16	syntaxin, Qa-SNARE family
PF3D7_1243100	N/A	zinc finger protein, putative
PF3D7_1243400	N/A	conserved Plasmodium protein, unknown function
PF3D7_1243700	N/A	ubiquitin-conjugating enzyme E2, putative
PF3D7_1243900	DOC2	double C2-like domain-containing protein
PF3D7_1244000	N/A	glucose inhibited division protein a homologue, putative
PF3D7_1244100	N/A	N-alpha-acetyltransferase 15, NatA auxiliary subunit, putative
PF3D7_1244200	TFB2	RNA polymerase II transcription factor B subunit 2, putative
PF3D7_1244400	N/A	RNA-binding protein, putative
PF3D7_1244500	PSOP26	conserved Plasmodium protein, unknown function
PF3D7_1244900	N/A	conserved Plasmodium protein, unknown function
PF3D7_1245100	KLP8	kinesin-13, putative
PF3D7_1246000	N/A	conserved Plasmodium protein, unknown function
PF3D7_1246100	ALAS	delta-aminolevulinic acid synthetase
PF3D7_1246300	N/A	conserved Plasmodium protein, unknown function
PF3D7_1246700	N/A	conserved Plasmodium protein, unknown function
PF3D7_1247200	N/A	conserved Plasmodium protein, unknown function
PF3D7_1247300	N/A	GPI mannosyltransferase 2, putative
PF3D7_1247700	N/A	conserved Plasmodium protein, unknown function
PF3D7_1247800	DPAP2	dipeptidyl aminopeptidase 2
PF3D7_1248000	N/A	tRNA-splicing endonuclease, putative
PF3D7_1248300	N/A	conserved Plasmodium membrane protein, unknown function
PF3D7_1248600	N/A	conserved Plasmodium protein, unknown function
PF3D7_1249600	LRR12	leucine-rich repeat protein
PF3D7_1249800	THO2	THO complex subunit 2, putative
PF3D7_1250200	N/A	CSC1-like protein, putative
PF3D7_1250900	N/A	conserved Plasmodium protein, unknown function
PF3D7_1251300	TMK	thymidylate kinase
PF3D7_1252100	RON3	rhoptry neck protein 3
PF3D7_1252200	CHT1	chitinase
PF3D7_1252400	RH3	reticulocyte binding protein homologue 3, pseudogene
PF3D7_1253400	ACS3	acyl-CoA synthetase
PF3D7_1254400	RIF	rifin
PF3D7_1255200	VAR	erythrocyte membrane protein 1, PfEMP1
PF3D7_1300100	VAR	erythrocyte membrane protein 1, PfEMP1
PF3D7_1300300	VAR	erythrocyte membrane protein 1, PfEMP1
PF3D7_1301200	GBPH2	glycophorin binding protein
PF3D7_1301300	N/A	Plasmodium exported protein (PHISTa-like), unknown function, pseudogene
PF3D7_1301500	N/A	Plasmodium exported protein (PHISTa), unknown function
PF3D7_1301800	SURF13.1	surface-associated interspersed protein 13.1 (SURFIN 13.1), pseudogene
PF3D7_1302300	N/A	Plasmodium exported protein, unknown function
PF3D7_1302500	N/A	conserved Plasmodium protein, unknown function
PF3D7_1302800	N/A	40S ribosomal protein S7, putative
PF3D7_1302900	N/A	conserved Plasmodium protein, unknown function
PF3D7_1303200	VAMP8	SNARE protein, putative
PF3D7_1303700	N/A	conserved Plasmodium protein, unknown function
PF3D7_1303800	N/A	conserved Plasmodium protein, unknown function
PF3D7_1304000	N/A	condensin complex subunit 2, putative
PF3D7_1304200	MIT2	CorA-like Mg2+ transporter protein, putative
PF3D7_1304300	N/A	conserved Plasmodium protein, unknown function
PF3D7_1304500	N/A	small heat shock protein, putative
PF3D7_1304600	N/A	conserved Plasmodium protein, unknown function
PF3D7_1305000	N/A	conserved Plasmodium protein, unknown function
PF3D7_1305300	N/A	conserved Plasmodium protein, unknown function
PF3D7_1305500	MKP1	mitogen-activated protein kinase phosphatase 1, putative
PF3D7_1306200	N/A	conserved Plasmodium protein, unknown function
PF3D7_1306500	N/A	MORN repeat protein, putative
PF3D7_1306800	N/A	RED-like protein, putative
PF3D7_1307100	UTP6	U3 small nucleolar RNA-associated protein 6, putative
PF3D7_1307500	N/A	conserved Plasmodium protein, unknown function
PF3D7_1307700	N/A	conserved Plasmodium protein, unknown function
PF3D7_1308000	N/A	conserved Plasmodium membrane protein, unknown function
PF3D7_1308400	N/A	conserved Plasmodium protein, unknown function
PF3D7_1308700	N/A	conserved Plasmodium protein, unknown function
PF3D7_1308900	DCP2	mRNA-decapping enzyme 2, putative
PF3D7_1309400	N/A	HORMA domain protein, putative
PF3D7_1309500	GAR1	H/ACA ribonucleoprotein complex subunit 1, putative
PF3D7_1309700	VPS18	vacuolar protein sorting-associated protein 18, putative
PF3D7_1310200	N/A	conserved Plasmodium protein, unknown function
PF3D7_1310400	N/A	conserved Plasmodium protein, unknown function
PF3D7_1310700	N/A	RNA-binding protein, putative
PF3D7_1310800	N/A	conserved Plasmodium protein, unknown function
PF3D7_1312700	N/A	conserved Plasmodium protein, unknown function
PF3D7_1312800	N/A	conserved Plasmodium protein, unknown function
PF3D7_1313200	MTFMT	methionyl-tRNA formyltransferase, putative
PF3D7_1313300	N/A	peptidyl-prolyl cis-trans isomerase, putative
PF3D7_1313400	N/A	DEAD box helicase, putative
PF3D7_1313700	N/A	Maf-like protein, putative
PF3D7_1313800	N/A	conserved Plasmodium membrane protein, unknown function
PF3D7_1313900	N/A	conserved Plasmodium protein, unknown function
PF3D7_1314700	N/A	pinin/SDK/MemA domain-containing protein, putative
PF3D7_1314800	N/A	ubiquitin-like protein, putative
PF3D7_1315100	PK9	serine/threonine protein kinase
PF3D7_1315300	N/A	conserved Plasmodium protein, unknown function
PF3D7_1315400	N/A	zinc finger (CCCH type) protein, putative
PF3D7_1315900	N/A	exportin-T, putative
PF3D7_1316000	N/A	protein kinase, putative
PF3D7_1316100	IPK2	inositol polyphosphate kinase, putative
PF3D7_1316200	N/A	ADP-ribosylation factor, putative
PF3D7_1316600	CCT	choline-phosphate cytidylyltransferase
PF3D7_1317000	USP39	U4/U6.U5 tri-snRNP-associated protein 2, putative
PF3D7_1317100	MCM4	DNA replication licensing factor MCM4
PF3D7_1317200	ApiAP2	AP2 domain transcription factor, putative
PF3D7_1317300	N/A	conserved Plasmodium protein, unknown function
PF3D7_1317500	N/A	conserved Plasmodium protein, unknown function
PF3D7_1317900	N/A	small ribosomal subunit nuclear export protein, putative
PF3D7_1318000	N/A	conserved Plasmodium membrane protein, unknown function
PF3D7_1318100	N/A	ferredoxin, putative
PF3D7_1318300	N/A	conserved Plasmodium protein, unknown function
PF3D7_1318400	SMC2	structural maintenance of chromosomes protein 2, putative
PF3D7_1318700	N/A	conserved Plasmodium protein, unknown function
PF3D7_1318900	N/A	conserved Plasmodium protein, unknown function
PF3D7_1319400	N/A	conserved Plasmodium protein, unknown function
PF3D7_1319500	N/A	conserved Plasmodium protein, unknown function
PF3D7_1319600	N/A	ACDC domain-containing protein, putative
PF3D7_1319900	N/A	conserved Plasmodium protein, unknown function
PF3D7_1320200	N/A	TBC domain protein, putative
PF3D7_1320400	SPB	type I signal peptidase
PF3D7_1320500	SNAP23	SNARE protein, putative
PF3D7_1320600	RAB11a	ras-related protein Rab-11A
PF3D7_1320700	N/A	conserved Plasmodium protein, unknown function
PF3D7_1320800	N/A	dihydrolipoyllysine-residue succinyltransferase component of 2-oxoglutarate dehydrogenase complex
PF3D7_1321100	N/A	conserved Plasmodium protein, unknown function
PF3D7_1321300	N/A	conserved Plasmodium membrane protein, unknown function
PF3D7_1321500	PDEbeta	3',5'-cyclic nucleotide phosphodiesterase, putative
PF3D7_1321800	N/A	protein transport protein SFT2, putative
PF3D7_1322000	N/A	nucleoside-diphosphatase, putative
PF3D7_1322100	SET2	histone-lysine N-methyltransferase SET2
PF3D7_1322200	N/A	conserved Plasmodium protein, unknown function
PF3D7_1322300	N/A	conserved Plasmodium protein, unknown function
PF3D7_1322400	N/A	conserved Plasmodium protein, unknown function
PF3D7_1322600	N/A	conserved Plasmodium protein, unknown function
PF3D7_1322700	N/A	conserved Plasmodium protein, unknown function
PF3D7_1323000	FabZ	beta-hydroxyacyl-ACP dehydratase
PF3D7_1323300	N/A	acetyltransferase, GNAT family, putative
PF3D7_1323600	N/A	conserved Plasmodium protein, unknown function
PF3D7_1323700	GAPM1	glideosome associated protein with multiple membrane spans 1
PF3D7_1323800	VPS52	vacuolar protein sorting-associated protein 52, putative
PF3D7_1324100	N/A	conserved Plasmodium membrane protein, unknown function
PF3D7_1324300	N/A	conserved Plasmodium membrane protein, unknown function
PF3D7_1324900	LDH	L-lactate dehydrogenase
PF3D7_1325200	N/A	lactate dehydrogenase, putative
PF3D7_1325800	N/A	conserved Plasmodium protein, unknown function
PF3D7_1325900	N/A	conserved Plasmodium protein, unknown function
PF3D7_1326100	N/A	WD repeat-containing protein, putative
PF3D7_1326500	N/A	conserved Plasmodium protein, unknown function
PF3D7_1326600	N/A	conserved Plasmodium protein, unknown function
PF3D7_1326800	SYN18	syntaxin, Qa-SNARE family
PF3D7_1326900	N/A	conserved Plasmodium membrane protein, unknown function
PF3D7_1327000	N/A	conserved Plasmodium protein, unknown function
PF3D7_1327400	N/A	conserved Plasmodium protein, unknown function
PF3D7_1328000	N/A	conserved Plasmodium protein, unknown function
PF3D7_1328300	N/A	conserved Plasmodium protein, unknown function
PF3D7_1328600	N/A	conserved Plasmodium protein, unknown function
PF3D7_1329100	MyoC	myosin C
PF3D7_1329200	N/A	conserved Plasmodium protein, unknown function
PF3D7_1329300	N/A	chromatin assembly factor 1 subunit, putative
PF3D7_1329500	N/A	conserved Plasmodium protein, unknown function
PF3D7_1330000	N/A	thioredoxin, putative
PF3D7_1330400	N/A	ER lumen protein retaining receptor 1, putative, unspecified product
PF3D7_1330500	N/A	conserved Plasmodium protein, unknown function
PF3D7_1330600	N/A	elongation factor Tu, putative
PF3D7_1330700	N/A	GPI transamidase subunit PIG-U, putative
PF3D7_1331000	N/A	protein kinase, putative
PF3D7_1331100	POLQ	DNA polymerase theta, putative
PF3D7_1331500	N/A	conserved Plasmodium protein, unknown function
PF3D7_1331800	N/A	60S ribosomal protein L23, putative
PF3D7_1332100	N/A	conserved Plasmodium membrane protein, unknown function
PF3D7_1332200	N/A	conserved Plasmodium protein, unknown function
PF3D7_1333000	CPN20	20 kDa chaperonin
PF3D7_1333200	UBA1	ubiquitin-activating enzyme
PF3D7_1333600	UTP4	U3 small nucleolar RNA-associated protein 4, putative
PF3D7_1334100	N/A	conserved Plasmodium protein, unknown function
PF3D7_1334300	MSRP5	MSP7-like protein
PF3D7_1334500	MSRP6	MSP7-like protein
PF3D7_1334600	MSRP3	MSP7-like protein
PF3D7_1335300	RH2b	reticulocyte binding protein 2 homologue b
PF3D7_1335400	RH2a	reticulocyte binding protein 2 homologue a
PF3D7_1335700	N/A	conserved Plasmodium protein, unknown function
PF3D7_1335800	N/A	conserved Plasmodium protein, unknown function
PF3D7_1336000	N/A	conserved Plasmodium protein, unknown function
PF3D7_1336600	N/A	conserved Plasmodium protein, unknown function
PF3D7_1337000	2019-10-01	mitochondrial intermediate peptidase, putative
PF3D7_1337200	DXS	1-deoxy-D-xylulose 5-phosphate synthase
PF3D7_1337500	N/A	conserved Plasmodium protein, unknown function
PF3D7_1337700	N/A	conserved Plasmodium protein, unknown function
PF3D7_1338000	N/A	LMBR1 domain-containing protein, putative
PF3D7_1338600	N/A	conserved Plasmodium protein, unknown function
PF3D7_1338700	N/A	conserved Plasmodium protein, unknown function
PF3D7_1339700	N/A	conserved Plasmodium protein, unknown function
PF3D7_1340000	PSOP7	secreted ookinete protein, putative
PF3D7_1340300	N/A	nucleolar complex protein 2, putative
PF3D7_1340500	N/A	conserved Plasmodium protein, unknown function
PF3D7_1340700	RAB11b	ras-related protein Rab-11B
PF3D7_1341500	ISC1	inner membrane complex suture component, putative
PF3D7_1342100	IRP	aconitate hydratase
PF3D7_1342900	ApiAP2	AP2 domain transcription factor, putative
PF3D7_1343100	N/A	conserved Plasmodium protein, unknown function
PF3D7_1343500	N/A	conserved Plasmodium protein, unknown function
PF3D7_1343600	N/A	UDP-N-acetylglucosamine pyrophosphorylase, putative
PF3D7_1343800	N/A	conserved Plasmodium protein, unknown function
PF3D7_1344200	HSP110	heat shock protein 110, putative
PF3D7_1344400	N/A	conserved Plasmodium protein, unknown function
PF3D7_1344500	USB1	U6 snRNA phosphodiesterase, putative
PF3D7_1344600	LipA	lipoyl synthase
PF3D7_1344800	ATCase	aspartate carbamoyltransferase
PF3D7_1344900	N/A	conserved Plasmodium protein, unknown function
PF3D7_1345000	N/A	conserved Plasmodium protein, unknown function
PF3D7_1345400	N/A	conserved Plasmodium protein, unknown function
PF3D7_1345600	N/A	inner membrane complex protein
PF3D7_1345800	N/A	conserved Plasmodium protein, unknown function
PF3D7_1345900	SPC25	kinetochore protein SPC25, putative
PF3D7_1346400	N/A	conserved Plasmodium protein, unknown function
PF3D7_1346900	N/A	conserved Plasmodium protein, unknown function
PF3D7_1347500	ALBA4	DNA/RNA-binding protein Alba 4
PF3D7_1348400	N/A	conserved Plasmodium membrane protein, unknown function
PF3D7_1349300	TKL3	tyrosine kinase-like protein
PF3D7_1349500	N/A	conserved Plasmodium protein, unknown function
PF3D7_1349600	N/A	conserved Plasmodium protein, unknown function
PF3D7_1349700	N/A	peptidase, putative
PF3D7_1349800	N/A	nucleolar preribosomal associated cytoplasmic ATPase, putative
PF3D7_1350000	N/A	conserved Plasmodium protein, unknown function
PF3D7_1350500	N/A	conserved Plasmodium protein, unknown function
PF3D7_1350700	N/A	N6-adenine-specific methylase, putative
PF3D7_1350900	AP2-O4	AP2 domain transcription factor AP2-O4, putative
PF3D7_1351000	N/A	phosphatidylinositol transfer protein, putative
PF3D7_1351300	N/A	conserved Plasmodium membrane protein, unknown function
PF3D7_1351600	GK	glycerol kinase
PF3D7_1351700	IMC1f	inner membrane complex protein 1f, putative
PF3D7_1352000	N/A	conserved Plasmodium protein, unknown function
PF3D7_1352100	ABCB6	ABC transporter B family member 6, putative
PF3D7_1352300	N/A	conserved Plasmodium protein, unknown function
PF3D7_1352400	N/A	conserved Plasmodium protein, unknown function
PF3D7_1352700	N/A	P-loop containing nucleoside triphosphate hydrolase, putative
PF3D7_1352800	MON1	vacuolar fusion protein MON1, putative
PF3D7_1353000	LysTrpA	tryptophan-rich protein, pseudogene
PF3D7_1353300	N/A	conserved Plasmodium protein, unknown function
PF3D7_1353400	N/A	Ran-binding protein, putative
PF3D7_1354800	MCA1	metacaspase 1
PF3D7_1355100	MCM6	DNA replication licensing factor MCM6
PF3D7_1355200	N/A	RAP protein, putative
PF3D7_1355500	PP5	serine/threonine protein phosphatase 5
PF3D7_1355600	N/A	conserved Plasmodium protein, unknown function
PF3D7_1355700	NIF3	NLI interacting factor-like phosphatase, putative
PF3D7_1355800	SF3B5	splicing factor 3B subunit 5, putative
PF3D7_1356000	N/A	conserved Plasmodium protein, unknown function
PF3D7_1356100	N/A	conserved Plasmodium protein, unknown function
PF3D7_1356800	ARK3	serine/threonine protein kinase, putative
PF3D7_1357200	N/A	glutamate--tRNA ligase
PF3D7_1357400	N/A	conserved Plasmodium protein, unknown function
PF3D7_1357500	N/A	DNA helicase, putative
PF3D7_1357600	N/A	conserved Plasmodium protein, unknown function
PF3D7_1357700	UTP21	U3 small nucleolar RNA-associated protein 21, putative
PF3D7_1358000	N/A	patatin-like phospholipase, putative
PF3D7_1358200	N/A	conserved Plasmodium protein, unknown function
PF3D7_1358500	N/A	zinc finger protein, putative
PF3D7_1358900	N/A	GTP-binding protein, putative
PF3D7_1359000	N/A	conserved Plasmodium protein, unknown function
PF3D7_1359300	DIS3	exosome complex exonuclease RRP44
PF3D7_1359600	N/A	conserved Plasmodium protein, unknown function
PF3D7_1359700	N/A	conserved Plasmodium protein, unknown function
PF3D7_1359900	N/A	conserved Plasmodium membrane protein, unknown function
PF3D7_1360100	N/A	RNA-binding protein, putative
PF3D7_1360200	EMC3	ER membrane protein complex subunit 3, putative
PF3D7_1360300	N/A	conserved Plasmodium protein, unknown function
PF3D7_1360500	GCbeta	guanylyl cyclase beta
PF3D7_1360700	PIAS	E3 SUMO-protein ligase PIAS, putative
PF3D7_1360800	FLN	falcilysin
PF3D7_1361000	PRMT5	protein arginine N-methyltransferase 5, putative
PF3D7_1361200	N/A	conserved Plasmodium protein, unknown function
PF3D7_1361700	N/A	cytochrome c oxidase subunit 2, putative
PF3D7_1361800	GAC	glideosome-associated connector
PF3D7_1362100	14-3-3II	14-3-3 protein
PF3D7_1362700	N/A	conserved Plasmodium protein, unknown function
PF3D7_1362800	N/A	conserved Plasmodium protein, unknown function
PF3D7_1363000	N/A	conserved Plasmodium protein, unknown function
PF3D7_1363100	N/A	conserved Plasmodium protein, unknown function
PF3D7_1363400	DOA1	polyubiquitin binding protein, putative
PF3D7_1363500	N/A	DNase I-like protein, putative
PF3D7_1364000	N/A	conserved Plasmodium protein, unknown function
PF3D7_1364100	P92	6-cysteine protein
PF3D7_1364200	N/A	conserved Plasmodium protein, unknown function
PF3D7_1364400	N/A	conserved Plasmodium protein, unknown function
PF3D7_1364600	N/A	aldehyde reductase, putative
PF3D7_1364800	RPB5	DNA-directed RNA polymerases I, II, and III subunit RPABC1, putative
PF3D7_1365800	N/A	conserved Plasmodium protein, unknown function
PF3D7_1366300	N/A	conserved Plasmodium protein, unknown function
PF3D7_1367300	N/A	conserved Plasmodium protein, unknown function
PF3D7_1367400	N/A	conserved Plasmodium protein, unknown function
PF3D7_1367700	AlaRS	alanine--tRNA ligase
PF3D7_1368700	N/A	mitochondrial carrier protein, putative
PF3D7_1368800	ERCC4	DNA repair endonuclease, putative
PF3D7_1369100	N/A	conserved Plasmodium protein, unknown function
PF3D7_1369200	N/A	conserved Plasmodium protein, unknown function
PF3D7_1369400	N/A	conserved Plasmodium protein, unknown function
PF3D7_1369600	N/A	conserved Plasmodium protein, unknown function
PF3D7_1370800	N/A	unspecified product
PF3D7_1370900	N/A	unspecified product
PF3D7_1371000	N/A	18S ribosomal RNA
PF3D7_1371300	N/A	28S ribosomal RNA
PF3D7_1371600	EBL1	erythrocyte binding like protein 1, pseudogene
PF3D7_1371700	N/A	serine/threonine protein kinase, FIKK family
PF3D7_1371800	N/A	Plasmodium exported protein, unknown function
PF3D7_1372100	GEXP04	Plasmodium exported protein (PHISTb), unknown function
PF3D7_1372500	N/A	stevor, pseudogene
PF3D7_1372600	RIF	rifin
PF3D7_1402100	N/A	conserved Plasmodium protein, unknown function
PF3D7_1402200	N/A	conserved Plasmodium protein, unknown function
PF3D7_1402400	N/A	zinc finger protein, putative
PF3D7_1402800	N/A	conserved Plasmodium protein, unknown function
PF3D7_1402900	N/A	conserved Plasmodium protein, unknown function
PF3D7_1403100	CND1	condensin complex subunit 1, putative
PF3D7_1403400	N/A	conserved Plasmodium protein, unknown function
PF3D7_1403500	N/A	dynein light chain, putative
PF3D7_1404200	N/A	conserved Plasmodium protein, unknown function
PF3D7_1404300	SOAP	secreted ookinete adhesive protein, putative
PF3D7_1404600	ACalpha	adenylyl cyclase alpha
PF3D7_1405100	N/A	GTPase-activating protein, putative
PF3D7_1405400	MutS	DNA mismatch repair protein, putative
PF3D7_1405600	RNR	ribonucleoside-diphosphate reductase small chain, putative
PF3D7_1405700	N/A	RING zinc finger protein, putative
PF3D7_1405800	BOP1	ribosome biogenesis protein BOP1, putative
PF3D7_1405900	N/A	RNA-binding protein, putative
PF3D7_1406100	N/A	conserved Plasmodium protein, unknown function
PF3D7_1406200	N/A	conserved Plasmodium protein, unknown function
PF3D7_1406900	N/A	radical SAM protein, putative
PF3D7_1407000	CCp3	LCCL domain-containing protein
PF3D7_1407600	N/A	conserved Plasmodium protein, unknown function
PF3D7_1408400	FANCJ	FANCJ-like helicase, putative
PF3D7_1408600	N/A	40S ribosomal protein S8e, putative
PF3D7_1408700	N/A	conserved Plasmodium protein, unknown function
PF3D7_1409000	N/A	WD repeat-containing protein, putative
PF3D7_1409100	N/A	aldo-keto reductase, putative
PF3D7_1409300	DDI1	DNA damage-inducible protein 1, putative
PF3D7_1409400	N/A	conserved Plasmodium membrane protein, unknown function
PF3D7_1409600	N/A	conserved Plasmodium protein, unknown function
PF3D7_1409700	N/A	conserved Plasmodium protein, unknown function
PF3D7_1410300	N/A	WD repeat-containing protein, putative
PF3D7_1410800	N/A	ankyrin-repeat protein, putative
PF3D7_1411000	N/A	conserved Plasmodium protein, unknown function
PF3D7_1411400	PREX	plastid replication-repair enzyme
PF3D7_1411700	N/A	methyltransferase, putative
PF3D7_1412100	MCMBP	mini-chromosome maintenance complex-binding protein, putative
PF3D7_1412200	N/A	conserved Plasmodium protein, unknown function
PF3D7_1412400	N/A	conserved Plasmodium protein, unknown function
PF3D7_1412700	N/A	AAA family ATPase, putative
PF3D7_1412900	N/A	ubiquitin-conjugating enzyme E2, putative
PF3D7_1413200	N/A	conserved Plasmodium protein, unknown function
PF3D7_1413400	N/A	30S ribosomal protein S9, putative
PF3D7_1413500	SufC	FeS assembly ATPase SufC
PF3D7_1413700	N/A	conserved Plasmodium protein, unknown function
PF3D7_1413900	N/A	DnaJ protein, putative
PF3D7_1414000	RPN13	26S proteasome regulatory subunit RPN13, putative
PF3D7_1414100	N/A	conserved Plasmodium protein, unknown function
PF3D7_1414500	ABCk2	atypical protein kinase, ABC-1 family, putative
PF3D7_1415000	UDG	uracil-DNA glycosylase
PF3D7_1415400	N/A	conserved Plasmodium protein, unknown function
PF3D7_1416200	MCA3	metacaspase-like protein
PF3D7_1416400	N/A	conserved Plasmodium protein, unknown function
PF3D7_1417100	N/A	conserved Plasmodium protein, unknown function
PF3D7_1417300	ATG4	cysteine protease ATG4, putative
PF3D7_1417600	N/A	conserved Plasmodium protein, unknown function
PF3D7_1417800	MCM2	DNA replication licensing factor MCM2
PF3D7_1417900	N/A	conserved Plasmodium protein, unknown function
PF3D7_1418000	UFD1	ubiquitin fusion degradation protein UFD1, putative
PF3D7_1419000	N/A	conserved Plasmodium protein, unknown function
PF3D7_1419200	N/A	thioredoxin-like protein, putative
PF3D7_1419300	GST	glutathione S-transferase
PF3D7_1419400	N/A	conserved Plasmodium membrane protein, unknown function
PF3D7_1419600	N/A	conserved Plasmodium protein, unknown function
PF3D7_1419800	GR	glutathione reductase
PF3D7_1420000	SF3B4	splicing factor 3B subunit 4, putative
PF3D7_1420200	N/A	tetratricopeptide repeat protein, putative
PF3D7_1420900	N/A	mannose-1-phosphate guanyltransferase, putative
PF3D7_1421100	N/A	conserved Plasmodium protein, unknown function
PF3D7_1421800	N/A	conserved Plasmodium protein, unknown function
PF3D7_1421900	CTR2	copper transporter, putative
PF3D7_1422100	N/A	mitochondrial ribosomal protein L21 precursor, putative
PF3D7_1422200	N/A	conserved Plasmodium protein, unknown function
PF3D7_1422400	N/A	conserved Plasmodium protein, unknown function
PF3D7_1422500	HRD1	ERAD-associated E3 ubiquitin-protein ligase HRD1
PF3D7_1422600	N/A	conserved Plasmodium protein, unknown function
PF3D7_1422900	N/A	14-3-3 protein, putative
PF3D7_1423300	PP7	serine/threonine protein phosphatase 7
PF3D7_1423500	N/A	conserved Plasmodium protein, unknown function
PF3D7_1423800	VPS3	vacuolar protein sorting-associated protein 3, putative
PF3D7_1424400	N/A	60S ribosomal protein L7-3, putative
PF3D7_1425200	N/A	enoyl-CoA hydratase, putative
PF3D7_1425400	N/A	DEAD/DEAH box helicase, putative
PF3D7_1426300	N/A	dynein-associated protein, putative
PF3D7_1426500	ABCG2	ABC transporter G family member 2
PF3D7_1426800	N/A	conserved Plasmodium protein, unknown function
PF3D7_1427000	N/A	conserved Plasmodium protein, unknown function
PF3D7_1427300	N/A	conserved Plasmodium protein, unknown function
PF3D7_1427500	MSH2-1	DNA mismatch repair protein MSH2, putative
PF3D7_1427600	MIT3	CorA-like Mg2+ transporter protein, putative
PF3D7_1428100	N/A	WW domain-binding protein 11, putative
PF3D7_1428500	N/A	protein kinase, putative
PF3D7_1428900	N/A	conserved Plasmodium protein, unknown function
PF3D7_1429100	N/A	apicoplast ribosomal protein L15 precursor, putative
PF3D7_1429200	AP2-O3	AP2 domain transcription factor AP2-O3, putative
PF3D7_1429300	N/A	CPW-WPC family protein
PF3D7_1429400	N/A	rRNA (adenosine-2'-O-)-methyltransferase, putative
PF3D7_1429600	GEXP03	conserved Plasmodium protein, unknown function
PF3D7_1429900	WRN	ADP-dependent DNA helicase RecQ
PF3D7_1430000	N/A	conserved Plasmodium protein, unknown function
PF3D7_1430100	PTPA	serine/threonine protein phosphatase 2A activator
PF3D7_1430200	N/A	plasmepsin IX
PF3D7_1430300	N/A	acid phosphatase, putative
PF3D7_1430600	N/A	exodeoxyribonuclease III, putative
PF3D7_1430700	GDH2	NADP-specific glutamate dehydrogenase
PF3D7_1431200	N/A	OST-HTH associated domain protein, putative
PF3D7_1431400	N/A	conserved Plasmodium protein, unknown function
PF3D7_1431500	MAPK1	mitogen-activated protein kinase 1
PF3D7_1431600	N/A	succinyl-CoA ligase [ADP-forming] subunit beta, putative
PF3D7_1431800	N/A	apyrase, putative
PF3D7_1431900	ISC3	inner membrane complex suture component, putative
PF3D7_1432300	N/A	conserved Plasmodium protein, unknown function
PF3D7_1432600	N/A	conserved Plasmodium protein, unknown function
PF3D7_1432700	N/A	protein-L-isoaspartate(D-aspartate) O-methyltransferase, putative
PF3D7_1432800	N/A	HP12 protein homolog, putative
PF3D7_1433100	N/A	HID1 domain-containing protein, putative
PF3D7_1433400	N/A	conserved Plasmodium membrane protein, unknown function
PF3D7_1433700	N/A	conserved Plasmodium protein, unknown function
PF3D7_1434400	N/A	conserved Plasmodium membrane protein, unknown function
PF3D7_1434500	N/A	dynein-related AAA-type ATPase, putative
PF3D7_1435200	N/A	conserved Plasmodium protein, unknown function
PF3D7_1435300	N/A	NAD(P)H-dependent glutamate synthase, putative
PF3D7_1435600	N/A	conserved Plasmodium protein, unknown function
PF3D7_1435700	N/A	ataxin-2 like protein, putative
PF3D7_1436100	N/A	conserved Plasmodium membrane protein, unknown function
PF3D7_1436200	N/A	conserved Plasmodium protein, unknown function
PF3D7_1436400	N/A	conserved Plasmodium protein, unknown function
PF3D7_1436500	N/A	GTP-binding protein, putative
PF3D7_1436600	PKG	cGMP-dependent protein kinase
PF3D7_1436700	N/A	conserved Plasmodium protein, unknown function
PF3D7_1437000	N/A	N-acetyltransferase, putative
PF3D7_1437200	N/A	ribonucleoside-diphosphate reductase large subunit, putative
PF3D7_1437400	PANK2	pantothenate kinase 2, putative
PF3D7_1438400	MCA2	metacaspase-like protein
PF3D7_1438500	CPSF3	cleavage and polyadenylation specificity factor subunit 3, putative
PF3D7_1438700	N/A	DNA primase small subunit
PF3D7_1438800	N/A	conserved Plasmodium protein, unknown function
PF3D7_1439100	N/A	DEAD/DEAH box helicase, putative
PF3D7_1439300	N/A	Sad1/UNC domain-containing protein, putative
PF3D7_1439500	ORP2	oocyst rupture protein 2, putative
PF3D7_1439700	N/A	leucine carboxyl methyltransferase, putative
PF3D7_1440100	N/A	conserved Plasmodium protein, unknown function
PF3D7_1440200	SPP	stromal-processing peptidase, putative
PF3D7_1440700	N/A	adaptor complexes medium subunit family
PF3D7_1440800	MFS6	major facilitator superfamily domain-containing protein, putative
PF3D7_1441000	NCS2	cytoplasmic tRNA 2-thiolation protein 2, putative
PF3D7_1441300	N/A	serine/threonine protein kinase, putative
PF3D7_1441500	N/A	conserved Plasmodium protein, unknown function
PF3D7_1441600	N/A	acid cluster protein 33 homologue, putative
PF3D7_1441800	N/A	vacuolar-sorting protein SNF7, putative
PF3D7_1442200	N/A	GTP-binding protein, putative
PF3D7_1442400	N/A	conserved Plasmodium protein, unknown function
PF3D7_1442500	N/A	geranylgeranyl transferase type-2 subunit alpha, putative
PF3D7_1442600	TREP	TRAP-like protein
PF3D7_1442900	SEC7	protein transport protein SEC7, putative
PF3D7_1443200	N/A	conserved Plasmodium protein, unknown function
PF3D7_1443300	LSM5	U6 snRNA-associated Sm-like protein LSm5, putative
PF3D7_1443400	WLP1	WD repeat-containing protein
PF3D7_1443500	PARN	poly(A)-specific ribonuclease PARN, putative
PF3D7_1444100	N/A	conserved Plasmodium protein, unknown function
PF3D7_1444300	LPAAT	1-acyl-sn-glycerol-3-phosphate acyltransferase, putative
PF3D7_1444400	N/A	conserved Plasmodium protein, unknown function
PF3D7_1444500	IK1	eukaryotic initiation factor 2alpha kinase 1
PF3D7_1444700	N/A	shikimate dehydrogenase, putative
PF3D7_1444800	FBPA	fructose-bisphosphate aldolase
PF3D7_1444900	N/A	conserved Plasmodium protein, unknown function
PF3D7_1445000	N/A	conserved Plasmodium protein, unknown function
PF3D7_1445100	N/A	histidine--tRNA ligase, putative
PF3D7_1445300	N/A	mitochondrial ribosomal protein S29 precursor, putative
PF3D7_1446400	pdhB	pyruvate dehydrogenase E1 component subunit beta
PF3D7_1446500	N/A	conserved Plasmodium protein, unknown function
PF3D7_1446800	HDP	heme detoxification protein
PF3D7_1446900	N/A	glutaminyl-peptide cyclotransferase, putative
PF3D7_1447000	N/A	40S ribosomal protein S5
PF3D7_1447100	N/A	conserved Plasmodium protein, unknown function
PF3D7_1447400	N/A	conserved Plasmodium protein, unknown function
PF3D7_1447700	N/A	conserved Plasmodium protein, unknown function
PF3D7_1447800	N/A	calponin homology domain-containing protein, putative
PF3D7_1447900	MDR2	multidrug resistance protein 2
PF3D7_1448500	N/A	conserved Plasmodium protein, unknown function
PF3D7_1449100	N/A	conserved Plasmodium protein, unknown function
PF3D7_1449400	MUS81	crossover junction endonuclease MUS81, putative
PF3D7_1449500	ApiAP2	AP2 domain transcription factor, putative
PF3D7_1449600	N/A	conserved Plasmodium protein, unknown function
PF3D7_1450400	N/A	zinc finger protein, putative
PF3D7_1451400	Sir2B	transcriptional regulatory protein sir2b
PF3D7_1451700	CNB	calcineurin subunit B
PF3D7_1451900	TSR1	ribosome biogenesis protein TSR1, putative
PF3D7_1452000	RON2	rhoptry neck protein 2
PF3D7_1452600	N/A	conserved Plasmodium protein, unknown function
PF3D7_1452700	N/A	U1 snRNA associated protein, putative
PF3D7_1453400	N/A	conserved Plasmodium protein, unknown function
PF3D7_1453600	N/A	RAP protein, putative
PF3D7_1453900	N/A	conserved Plasmodium protein, unknown function
PF3D7_1454200	N/A	conserved Plasmodium protein, unknown function
PF3D7_1454300	KIN	serine/threonine protein kinase KIN
PF3D7_1455200	N/A	methyltransferase, putative, unspecified product
PF3D7_1455500	N/A	AP-1 complex subunit gamma, putative
PF3D7_1455700	N/A	conserved Plasmodium protein, unknown function
PF3D7_1456000	ApiAP2	AP2 domain transcription factor, putative
PF3D7_1456600	N/A	mitochondrial ribosomal protein L28 precursor, putative
PF3D7_1457400	N/A	conserved Plasmodium protein, unknown function
PF3D7_1457700	N/A	large ribosomal subunit nuclear export factor, putative
PF3D7_1457900	N/A	conserved Plasmodium protein, unknown function
PF3D7_1458300	N/A	conserved Plasmodium protein, unknown function
PF3D7_1458500	SAS4	spindle assembly abnormal protein 4, putative
PF3D7_1458700	N/A	exonuclease V, mitochondrial, putative
PF3D7_1459500	N/A	conserved Plasmodium protein, unknown function
PF3D7_1460200	N/A	conserved Plasmodium protein, unknown function
PF3D7_1460500	N/A	conserved Plasmodium protein, unknown function
PF3D7_1460700	RPL27	60S ribosomal protein L27
PF3D7_1460900	ARPS10	apicoplast ribosomal protein S10, putative
PF3D7_1461400	N/A	conserved Plasmodium protein, unknown function
PF3D7_1461800	N/A	conserved Plasmodium protein, unknown function
PF3D7_1462400	N/A	conserved Plasmodium protein, unknown function
PF3D7_1462700	N/A	cytochrome c1 precursor, putative
PF3D7_1462900	N/A	conserved Plasmodium protein, unknown function
PF3D7_1463500	N/A	fam-a protein
PF3D7_1463600	N/A	conserved Plasmodium protein, unknown function
PF3D7_1463900	N/A	EF-hand calcium-binding domain-containing protein, putative
PF3D7_1464100	N/A	conserved Plasmodium protein, unknown function
PF3D7_1464300	N/A	conserved Plasmodium protein, unknown function
PF3D7_1464500	N/A	conserved Plasmodium membrane protein, unknown function
PF3D7_1464600	UIS2	serine/threonine protein phosphatase UIS2, putative
PF3D7_1465000	N/A	conserved Plasmodium protein, unknown function
PF3D7_1465100	COG6	conserved oligomeric Golgi complex subunit 6, putative
PF3D7_1465400	N/A	conserved Plasmodium protein, unknown function
PF3D7_1465600	N/A	conserved Plasmodium protein, unknown function
PF3D7_1465800	N/A	dynein beta chain, putative
PF3D7_1465900	N/A	40S ribosomal protein S3
PF3D7_1466200	N/A	conserved Plasmodium protein, unknown function
PF3D7_1466500	N/A	conserved Plasmodium protein, unknown function
PF3D7_1466900	N/A	rhoptry protein, putative
PF3D7_1467300	DXR	1-deoxy-D-xylulose 5-phosphate reductoisomerase
PF3D7_1467500	N/A	DNA/RNA-binding protein KIN17, putative
PF3D7_1467600	N/A	conserved Plasmodium protein, unknown function
PF3D7_1467900	N/A	rab GTPase activator, putative
PF3D7_1468000	N/A	conserved Plasmodium protein, unknown function
PF3D7_1468100	N/A	conserved Plasmodium protein, unknown function
PF3D7_1468200	N/A	conserved protein, unknown function
PF3D7_1468300	LRR14.1	leucine-rich repeat protein
PF3D7_1468400	D13	zinc finger protein, putative
PF3D7_1468700	eIF4A	eukaryotic initiation factor 4A
PF3D7_1468800	U2AF2	splicing factor U2AF large subunit, putative
PF3D7_1469200	SHLP1	shewanella-like protein phosphatase 1, putative
PF3D7_1469500	N/A	conserved Plasmodium protein, unknown function
[truncated: 33 more rows]

## Sheet: T_sense
Geneid	symbol	product
PF3D7_0100100	VAR	erythrocyte membrane protein 1, PfEMP1
PF3D7_0100900	RIF	rifin
PF3D7_0101100	EPF4	exported protein family 4
PF3D7_0101200	EPF3	exported protein family 3
PF3D7_0101300	MC-2TM	Pfmc-2TM Maurer's cleft two transmembrane protein
PF3D7_0102400	N/A	lysophospholipase, putative, pseudogene
PF3D7_0102500	EBA181	erythrocyte binding antigen-181
PF3D7_0102800	N/A	conserved Plasmodium protein, unknown function
PF3D7_0103100	VPS51	vacuolar protein sorting-associated protein 51, putative
PF3D7_0103500	N/A	conserved Plasmodium protein, unknown function
PF3D7_0103700	PSTK	L-seryl-tRNA(Sec) kinase, putative
PF3D7_0103800	ARP1	actin-related protein
PF3D7_0103900	PIESP15	parasite-infected erythrocyte surface protein
PF3D7_0104100	N/A	conserved Plasmodium membrane protein, unknown function
PF3D7_0104300	UBP1	ubiquitin carboxyl-terminal hydrolase 1, putative
PF3D7_0104600	N/A	conserved Plasmodium protein, unknown function
PF3D7_0105700	N/A	asparagine-rich antigen Pfa35-2
PF3D7_0105800	N/A	conserved Plasmodium protein, unknown function
PF3D7_0106500	N/A	conserved Plasmodium protein, unknown function
PF3D7_0107100	N/A	conserved Plasmodium protein, unknown function
PF3D7_0107300	N/A	conserved Plasmodium protein, unknown function
PF3D7_0107600	N/A	serine/threonine protein kinase, putative
PF3D7_0107800	MRE11	double-strand break repair protein MRE11
PF3D7_0108000	N/A	proteasome subunit beta type-3, putative
PF3D7_0108300	ARP	conserved Plasmodium protein, unknown function
PF3D7_0108500	N/A	conserved Plasmodium protein, unknown function
PF3D7_0108600	N/A	conserved Plasmodium protein, unknown function
PF3D7_0109000	PHIL1	photosensitized INA-labeled protein PHIL1, putative
PF3D7_0109300	N/A	fatty acid elongation protein, GNS1/SUR4 family, putative
PF3D7_0109600	N/A	cold-shock protein, putative
PF3D7_0109800	cPheRS	phenylalanine--tRNA ligase alpha subunit
PF3D7_0109850	N/A	phosphatidate cytidylyltransferase, putative
PF3D7_0110300	N/A	Plasmodium RNA of unknown function RUF5
PF3D7_0110400	RPB9	DNA-directed RNA polymerase II subunit RPB9, putative
PF3D7_0110500	N/A	bromodomain protein, putative
PF3D7_0110600	PIP5K	phosphatidylinositol-4-phosphate 5-kinase
PF3D7_0111000	N/A	kinesin-8, putative
PF3D7_0111300	N/A	replication factor c protein, putative
PF3D7_0111800	N/A	eukaryotic translation initiation factor 4E, putative
PF3D7_0112100	N/A	conserved Plasmodium protein, unknown function
PF3D7_0112300	N/A	18S ribosomal RNA
PF3D7_0112600	N/A	unspecified product
PF3D7_0112700	N/A	28S ribosomal RNA
PF3D7_0112800	N/A	Plasmodium exported protein (hyp11), unknown function
PF3D7_0113100	SURF1.1	surface-associated interspersed protein 1.1 (SURFIN 1.1)
PF3D7_0113300	N/A	Plasmodium exported protein (hyp1), unknown function
PF3D7_0113400	N/A	Plasmodium exported protein, unknown function
PF3D7_0113800	N/A	DBL containing protein, unknown function
PF3D7_0113900	CBP1	CX3CL1-binding protein 1
PF3D7_0114000	EPF1	exported protein family 1
PF3D7_0114800	N/A	Plasmodium exported protein (hyp7), unknown function
PF3D7_0115000	SURF1.3	surface-associated interspersed protein 1.3 (SURFIN 1.3)
PF3D7_0115050	N/A	H/ACA snoRNA
PF3D7_0115600	RIF	rifin
PF3D7_0115700	VAR	erythrocyte membrane protein 1, PfEMP1
PF3D7_0200100	VAR	erythrocyte membrane protein 1, PfEMP1
PF3D7_0200400	N/A	stevor
PF3D7_0200700	RIF	rifin
PF3D7_0201700	N/A	DnaJ protein, putative
PF3D7_0201800	KAHsp40	knob associated heat shock protein 40
PF3D7_0201900	EMP3	erythrocyte membrane protein 3
PF3D7_0202600	N/A	conserved Plasmodium protein, unknown function
PF3D7_0202700	OPP	octaprenyl pyrophosphate synthase
PF3D7_0203100	N/A	protein kinase, putative
PF3D7_0203200	N/A	conserved Plasmodium protein, unknown function
PF3D7_0203800	N/A	conserved Plasmodium protein, unknown function
PF3D7_0204000	N/A	condensin-2 complex subunit H2, putative
PF3D7_0204100	N/A	conserved Plasmodium protein, unknown function
PF3D7_0204200	N/A	conserved Plasmodium protein, unknown function
PF3D7_0204600	N/A	5'-3' exonuclease, putative
PF3D7_0204900	N/A	ubiE/COQ5 methyltransferase, putative
PF3D7_0205000	N/A	conserved Plasmodium protein, unknown function
PF3D7_0205100	N/A	conserved Plasmodium protein, unknown function
PF3D7_0205300	N/A	conserved Plasmodium protein, unknown function
PF3D7_0205400	N/A	PCI domain-containing protein, putative
PF3D7_0205600	N/A	conserved Plasmodium protein, unknown function
PF3D7_0205700	N/A	RNA-binding protein, putative
PF3D7_0206000	RAD2	DNA repair protein RAD2, putative
PF3D7_0206100	SufE	cysteine desulfuration protein SufE
PF3D7_0206200	PAT	pantothenate transporter
PF3D7_0206300	AROM	pentafunctional AROM polypeptide, putative, pseudogene
PF3D7_0207100	N/A	conserved Plasmodium protein, unknown function
PF3D7_0207700	SERA4	serine repeat antigen 4
PF3D7_0207900	SERA2	serine repeat antigen 2
PF3D7_0208000	SERA1	serine repeat antigen 1
PF3D7_0208100	N/A	conserved Plasmodium protein, unknown function
PF3D7_0208300	N/A	conserved Plasmodium protein, unknown function
PF3D7_0208400	N/A	conserved Plasmodium protein, unknown function
PF3D7_0208900	P230p	6-cysteine protein
PF3D7_0209200	N/A	3'exoribonuclease, putative
PF3D7_0209300	IspF	2C-methyl-D-erythritol 2,4-cyclodiphosphate synthase
PF3D7_0209600	N/A	transporter, putative
PF3D7_0209900	N/A	unspecified product
PF3D7_0210200	N/A	conserved Plasmodium protein, unknown function
PF3D7_0210600	N/A	conserved Plasmodium protein, unknown function
PF3D7_0210700	SYN17	syntaxin, Qa-SNARE family
PF3D7_0211000	N/A	unspecified product
PF3D7_0211100	N/A	conserved Plasmodium protein, unknown function
PF3D7_0211400	KASIII	beta-ketoacyl-ACP synthase III
PF3D7_0211500	N/A	GAF domain-related protein, putative
PF3D7_0211600	ALG14	UDP-N-acetylglucosamine transferase subunit ALG14, putative
PF3D7_0211700	TKL1	tyrosine kinase-like protein, putative
PF3D7_0211800	AsnRS	asparagine--tRNA ligase
PF3D7_0211900	N/A	conserved Plasmodium protein, unknown function
PF3D7_0212300	N/A	peptide chain release factor subunit 1, putative
PF3D7_0212400	N/A	conserved Plasmodium membrane protein, unknown function
PF3D7_0212500	N/A	conserved Plasmodium protein, unknown function
PF3D7_0212800	MATE	multidrug efflux pump, putative
PF3D7_0213100	SIS1	protein SIS1
PF3D7_0213400	PK7	protein kinase 7
PF3D7_0213600	N/A	conserved Plasmodium protein, unknown function
PF3D7_0213800	N/A	conserved Plasmodium protein, unknown function
PF3D7_0213900	N/A	conserved Plasmodium protein, unknown function
PF3D7_0214100	SEC31	protein transport protein SEC31
PF3D7_0214300	N/A	conserved Plasmodium protein, unknown function
PF3D7_0214600	N/A	serine/threonine protein kinase, putative
PF3D7_0214700	N/A	conserved Plasmodium protein, unknown function
PF3D7_0214900	RON6	rhoptry neck protein 6
PF3D7_0215300	ACS8	acyl-CoA synthetase
PF3D7_0215800	ORC5	origin recognition complex subunit 5
PF3D7_0216000	N/A	DEAD/DEAH box helicase, putative
PF3D7_0216100	N/A	conserved Plasmodium protein, unknown function
PF3D7_0216300	N/A	conserved Plasmodium protein, unknown function
PF3D7_0216400	VPS45	vacuolar protein sorting-associated protein 45, putative
PF3D7_0216500	N/A	conserved Plasmodium protein, unknown function
PF3D7_0216700	ATG11	autophagy-related protein 11, putative
PF3D7_0216800	N/A	conserved Plasmodium membrane protein, unknown function
PF3D7_0216900	N/A	conserved Plasmodium protein, unknown function
PF3D7_0217000	N/A	conserved Plasmodium membrane protein, unknown function
PF3D7_0217200	N/A	conserved Plasmodium protein, unknown function
PF3D7_0217300	N/A	AP-2 complex subunit sigma, putative
PF3D7_0217500	CDPK1	calcium-dependent protein kinase 1
PF3D7_0217600	N/A	conserved Plasmodium protein, unknown function
PF3D7_0218100	N/A	conserved Plasmodium membrane protein, unknown function
PF3D7_0218200	N/A	conserved Plasmodium protein, unknown function
PF3D7_0218500	SNRPD2	small nuclear ribonucleoprotein Sm D2, putative
PF3D7_0218700	PRP45	pre-mRNA-processing protein 45, putative
PF3D7_0219100	N/A	conserved protein, unknown function
PF3D7_0219200	N/A	40S ribosomal protein S30
PF3D7_0219400	N/A	ribosome associated membrane protein RAMP4, putative, unspecified product
PF3D7_0219700	GEXP20	Plasmodium exported protein (PHISTc), unknown function
PF3D7_0220400	N/A	DnaJ protein, putative, pseudogene
PF3D7_0220800	CLAG2	cytoadherence linked asexual protein 2
PF3D7_0221500	N/A	Pfmc-2TM Maurer's cleft two transmembrane protein, pseudogene
PF3D7_0222000	EPF1	exported protein family 1
PF3D7_0222300	EPF4	exported protein family 4, pseudogene
PF3D7_0223500	VAR	erythrocyte membrane protein 1, PfEMP1
PF3D7_0302200	CLAG3.2	cytoadherence linked asexual protein 3.2
PF3D7_0302300	N/A	erythrocyte membrane protein 1 (PfEMP1), pseudogene
PF3D7_0302800	N/A	conserved Plasmodium protein, unknown function
PF3D7_0303100	N/A	conserved Plasmodium protein, unknown function
PF3D7_0303400	DHHC1	palmitoyltransferase DHHC1
PF3D7_0303500	N/A	spindle pole body protein, putative
PF3D7_0303800	N/A	IBR domain protein, putative
PF3D7_0304000	IMC1a	inner membrane complex protein 1a, putative
PF3D7_0304300	N/A	conserved Plasmodium protein, unknown function
PF3D7_0304700	N/A	conserved Plasmodium protein, unknown function
PF3D7_0304800	N/A	conserved Plasmodium membrane protein, unknown function
PF3D7_0305000	EF-Ts	elongation factor Ts
PF3D7_0305100	N/A	conserved Plasmodium protein, unknown function
PF3D7_0305200	N/A	conserved Plasmodium protein, unknown function
PF3D7_0305300	N/A	conserved Plasmodium membrane protein, unknown function
PF3D7_0305500	N/A	conserved Plasmodium protein, unknown function
PF3D7_0307200	N/A	60S ribosomal protein L7, putative
PF3D7_0307900	N/A	conserved Plasmodium protein, unknown function
PF3D7_0308100	N/A	zinc finger protein, putative
PF3D7_0308300	N/A	conserved Plasmodium protein, unknown function
PF3D7_0308700	N/A	conserved Plasmodium protein, unknown function
PF3D7_0309000	YVH1	dual specificity protein phosphatase
PF3D7_0309100	N/A	conserved Plasmodium protein, unknown function
PF3D7_0309200	ARK2	serine/threonine protein kinase, putative
PF3D7_0309700	SBP2	SECIS-binding protein 2, putative
PF3D7_0309800	N/A	YTH domain-containing protein, putative
PF3D7_0309900	N/A	conserved Plasmodium protein, unknown function
PF3D7_0310100	CDPK3	calcium-dependent protein kinase 3
PF3D7_0310200	N/A	phd finger protein, putative
PF3D7_0310400	PIESP1	parasite-infected erythrocyte surface protein
PF3D7_0310500	DHX57	ATP-dependent RNA helicase DHX57, putative
PF3D7_0310600	EIF3K	eukaryotic translation initiation factor 3 subunit K, putative, unspecified product
PF3D7_0310900	N/A	conserved Plasmodium protein, unknown function
PF3D7_0311200	N/A	valine--tRNA ligase, putative
PF3D7_0311300	N/A	phosphatidylinositol 3- and 4-kinase, putative
PF3D7_0311700	N/A	plasmepsin VI
PF3D7_0311900	N/A	conserved Plasmodium protein, unknown function
PF3D7_0312200	N/A	tetratricopeptide repeat protein, putative
PF3D7_0312300	RPN12	26S proteasome regulatory subunit RPN12, putative
PF3D7_0312600	N/A	tRNA Valine
PF3D7_0313400	N/A	conserved Plasmodium protein, unknown function
PF3D7_0313500	PfG	Ras-like G protein
PF3D7_0313600	N/A	conserved Plasmodium protein, unknown function
PF3D7_0313700	N/A	conserved Plasmodium protein, unknown function, unspecified product
PF3D7_0313800	N/A	conserved Plasmodium protein, unknown function
PF3D7_0314000	P23	co-chaperone p23
PF3D7_0314200	N/A	conserved Plasmodium protein, unknown function
PF3D7_0314800	N/A	conserved Plasmodium protein, unknown function
PF3D7_0315000	N/A	zinc finger protein, putative
PF3D7_0315300	N/A	conserved Plasmodium protein, unknown function
PF3D7_0315600	N/A	zinc finger protein, putative
PF3D7_0315800	N/A	zinc finger protein, putative
PF3D7_0316200	N/A	conserved Plasmodium protein, unknown function
PF3D7_0316300	N/A	inorganic pyrophosphatase, putative
PF3D7_0316600	FNT	formate-nitrite transporter
PF3D7_0317100	B9	6-cysteine protein
PF3D7_0317200	CRK4	cdc2-related protein kinase 4
PF3D7_0317300	N/A	conserved Plasmodium protein, unknown function
PF3D7_0317500	EG5	kinesin-5
PF3D7_0317600	RPS11	40S ribosomal protein S11, putative
PF3D7_0317700	N/A	CPSF (cleavage and polyadenylation specific factor), subunit A, putative
PF3D7_0317900	N/A	conserved Plasmodium protein, unknown function
PF3D7_0318300	N/A	conserved Plasmodium protein, unknown function
PF3D7_0318500	N/A	conserved Plasmodium protein, unknown function
PF3D7_0318600	N/A	cleavage and polyadenylation specificity factor, putative
PF3D7_0318700	N/A	conserved Plasmodium protein, unknown function
PF3D7_0319400	N/A	kinesin-8, putative
PF3D7_0319700	ABCI3	ABC transporter I family member 1, putative
PF3D7_0320100	SEC22	protein transport protein SEC22
PF3D7_0320200	N/A	CPW-WPC family protein
PF3D7_0321100	N/A	conserved Plasmodium protein, unknown function
PF3D7_0321300	N/A	conserved Plasmodium protein, unknown function
PF3D7_0321600	DDX42	ATP-dependent RNA helicase DDX42, putative
PF3D7_0321700	N/A	conserved Plasmodium protein, unknown function
PF3D7_0321900	CARL	cyclic amine resistance locus protein
PF3D7_0322200	N/A	conserved Plasmodium protein, unknown function
PF3D7_0322700	N/A	conserved Plasmodium protein, unknown function
PF3D7_0323000	TMA7	translation machinery-associated protein 7, putative
PF3D7_0323100	N/A	conserved Plasmodium protein, unknown function
PF3D7_0323200	N/A	conserved Plasmodium protein, unknown function
PF3D7_0323400	RIPR	Rh5 interacting protein
PF3D7_0323500	SMN	survival motor neuron-like protein
PF3D7_0323600	N/A	conserved Plasmodium protein, unknown function
PF3D7_0323800	N/A	conserved Plasmodium protein, unknown function
PF3D7_0324200	EPF3	exported protein family 3
PF3D7_0324300	EPF4	exported protein family 4
PF3D7_0324600	N/A	stevor
PF3D7_0401300	RIF	rifin
PF3D7_0401500	N/A	stevor, pseudogene
PF3D7_0401700	N/A	Plasmodium exported protein, unknown function, pseudogene
PF3D7_0402000	N/A	Plasmodium exported protein (PHISTa), unknown function
PF3D7_0402200	SURF4.1	surface-associated interspersed protein 4.1 (SURFIN 4.1), pseudogene
PF3D7_0402300	RH1	reticulocyte binding protein homologue 1
PF3D7_0403400	N/A	conserved Plasmodium protein, unknown function
PF3D7_0403600	N/A	conserved Plasmodium protein, unknown function
PF3D7_0403800	N/A	alpha/beta hydrolase, putative
PF3D7_0403900	SET8	SET domain protein, putative
PF3D7_0404400	P36	6-cysteine protein
PF3D7_0404500	P52	6-cysteine protein
PF3D7_0404600	N/A	conserved Plasmodium membrane protein, unknown function
PF3D7_0404700	DPAP3	dipeptidyl aminopeptidase 3
PF3D7_0404800	N/A	conserved Plasmodium protein, unknown function
PF3D7_0404900	P41	6-cysteine protein
PF3D7_0405000	DDX51	ATP-dependent RNA helicase DDX51, putative
PF3D7_0405900	ASP	apical sushi protein
PF3D7_0406500	N/A	NYN domain-containing protein, putative
PF3D7_0406600	N/A	conserved Plasmodium protein, unknown function
PF3D7_0406700	N/A	conserved Plasmodium protein, unknown function
PF3D7_0406900	N/A	conserved Plasmodium protein, unknown function
PF3D7_0407200	PTH2	peptidyl-tRNA hydrolase 2, putative
PF3D7_0407500	N/A	mitochondrial carrier protein, putative
PF3D7_0407700	N/A	conserved Plasmodium protein, unknown function
PF3D7_0407800	N/A	conserved Plasmodium protein, unknown function
PF3D7_0408100	N/A	conserved Plasmodium protein, unknown function
PF3D7_0408200	N/A	conserved Plasmodium protein, unknown function
PF3D7_0408600	SIAP1	sporozoite invasion-associated protein 1
PF3D7_0409000	N/A	conserved Plasmodium protein, unknown function
PF3D7_0409300	N/A	conserved Plasmodium protein, unknown function
PF3D7_0409900	ALP5b	actin-like protein, putative
PF3D7_0410000	EVP1	erythrocyte vesicle protein 1
PF3D7_0410300	PPM1	protein phosphatase PPM1, putative
PF3D7_0410500	N/A	conserved Plasmodium protein, unknown function
PF3D7_0410700	RbgA	ribosome biogenesis GTPase A, putative
PF3D7_0411000	N/A	conserved Plasmodium protein, unknown function
PF3D7_0411200	N/A	conserved Plasmodium protein, unknown function
PF3D7_0411400	N/A	DEAD box ATP-dependent RNA helicase, putative
PF3D7_0411800	N/A	conserved Plasmodium protein, unknown function
PF3D7_0411900	N/A	DNA polymerase alpha catalytic subunit A
PF3D7_0412000	N/A	conserved Plasmodium protein, unknown function
PF3D7_0412300	N/A	phosphopantothenoylcysteine synthetase, putative
PF3D7_0412400	VAR	erythrocyte membrane protein 1, PfEMP1
PF3D7_0414000	SMC3	structural maintenance of chromosomes protein 3, putative
PF3D7_0414100	N/A	conserved Plasmodium membrane protein, unknown function
PF3D7_0414400	N/A	conserved Plasmodium protein, unknown function
PF3D7_0414800	N/A	conserved Plasmodium protein, unknown function
PF3D7_0414900	ARO	armadillo-domain containing rhoptry protein
PF3D7_0415100	N/A	conserved protein, unknown function
PF3D7_0415200	N/A	conserved Plasmodium protein, unknown function
PF3D7_0415300	CRK3	cdc2-related protein kinase 3
PF3D7_0415500	CBP20	nuclear cap-binding protein subunit 2, putative
PF3D7_0415700	N/A	conserved Plasmodium protein, unknown function
PF3D7_0415800	N/A	RING zinc finger protein, putative
PF3D7_0415900	N/A	60S ribosomal protein L15, putative
PF3D7_0416000	N/A	RNA-binding protein, putative
PF3D7_0416300	MCM9	DNA helicase MCM9, putative
PF3D7_0416500	N/A	repressor of RNA polymerase III transcription MAF1, putative
PF3D7_0416900	N/A	conserved Plasmodium protein, unknown function
PF3D7_0417000	N/A	conserved Plasmodium protein, unknown function
PF3D7_0417400	N/A	conserved Plasmodium protein, unknown function
PF3D7_0418000	N/A	conserved Plasmodium protein, unknown function
PF3D7_0418600	N/A	regulator of chromosome condensation, putative
PF3D7_0419400	N/A	conserved Plasmodium protein, unknown function
PF3D7_0419500	N/A	conserved Plasmodium membrane protein, unknown function
PF3D7_0419700	Pf34	apical merozoite protein
PF3D7_0419900	N/A	phosphatidylinositol 4-kinase, putative
PF3D7_0420000	N/A	zinc finger protein, putative
PF3D7_0420300	ApiAP2	AP2 domain transcription factor, putative
PF3D7_0420500	N/A	conserved Plasmodium protein, unknown function
PF3D7_0421100	VAR	erythrocyte membrane protein 1, PfEMP1
PF3D7_0421300	VAR	erythrocyte membrane protein 1, PfEMP1
PF3D7_0421500	RIF	rifin, pseudogene
PF3D7_0422000	N/A	steroid dehydrogenase, putative
PF3D7_0422200	N/A	erythrocyte membrane-associated antigen
PF3D7_0423600	N/A	conserved Plasmodium protein, unknown function
PF3D7_0423800	CyRPA	cysteine-rich protective antigen
PF3D7_0424200	RH4	reticulocyte binding protein homologue 4
PF3D7_0424300	EBA165	erythrocyte binding antigen-165, pseudogene
PF3D7_0426000	VAR	erythrocyte membrane protein 1, PfEMP1
PF3D7_0500900	FIKK5	serine/threonine protein kinase, FIKK family
PF3D7_0501100	HSP40	heat shock protein 40, type II
PF3D7_0501400	FIRA	interspersed repeat antigen
PF3D7_0501500	RAP3	rhoptry-associated protein 3
PF3D7_0501600	RAP2	rhoptry-associated protein 2
PF3D7_0501900	N/A	conserved protein, unknown function
PF3D7_0502400	MSP8	merozoite surface protein 8
PF3D7_0502600	N/A	conserved Plasmodium protein, unknown function
PF3D7_0502700	N/A	conserved Plasmodium protein, unknown function
PF3D7_0503500	N/A	protein kinase, putative
PF3D7_0503600	MyoB	myosin B
PF3D7_0504000	ATPase3	cation transporting P-ATPase
PF3D7_0504100	N/A	AN1-type zinc finger protein, putative
PF3D7_0504300	N/A	conserved Plasmodium protein, unknown function
PF3D7_0504500	N/A	MOLO1 domain-containing protein, putative
PF3D7_0504700	CEP120	centrosomal protein CEP120, putative
PF3D7_0504800	N/A	conserved Plasmodium protein, unknown function
PF3D7_0505000	N/A	conserved Plasmodium membrane protein, unknown function
PF3D7_0505300	N/A	UDP-N-acetylglucosamine transporter, putative
PF3D7_0505400	N/A	conserved Plasmodium protein, unknown function
PF3D7_0505600	N/A	conserved Plasmodium protein, unknown function
PF3D7_0505800	SUMO	small ubiquitin-related modifier
PF3D7_0506100	N/A	60S ribosomal subunit protein L24, putative
PF3D7_0506500	N/A	conserved Plasmodium protein, unknown function
PF3D7_0506700	N/A	GTPase-activating protein, putative
PF3D7_0506900	ROM4	rhomboid protease ROM4
PF3D7_0508100	SET9	SET domain protein, putative
PF3D7_0508400	N/A	conserved protein, unknown function
PF3D7_0508500	RCC1	guanidine nucleotide exchange factor
PF3D7_0508600	N/A	conserved Plasmodium protein, unknown function
PF3D7_0508700	PRP5	pre-mRNA-processing ATP-dependent RNA helicase PRP5, putative
PF3D7_0508900	N/A	conserved Plasmodium protein, unknown function
PF3D7_0509000	N/A	SNAP protein (soluble N-ethylmaleimide-sensitive factor attachment protein), putative
PF3D7_0509400	RNAPI	RNA polymerase I
PF3D7_0509700	N/A	conserved Plasmodium protein, unknown function
PF3D7_0509800	PI4K	phosphatidylinositol 4-kinase
PF3D7_0510000	N/A	conserved Plasmodium protein, unknown function
PF3D7_0510100	N/A	conserved Plasmodium protein, unknown function
PF3D7_0511100	N/A	conserved Plasmodium protein, unknown function
PF3D7_0511300	N/A	MORN repeat protein, putative
PF3D7_0511400	N/A	conserved Plasmodium protein, unknown function
PF3D7_0511500	N/A	RNA pseudouridylate synthase, putative
PF3D7_0511600	ARNP	apical rhoptry neck protein
PF3D7_0512300	MAT1	CDK-activating kinase assembly factor MAT1
PF3D7_0512600	RAB1b	ras-related protein Rab-1B
PF3D7_0512800	N/A	conserved Plasmodium protein, unknown function
PF3D7_0513200	N/A	conserved Plasmodium protein, unknown function
PF3D7_0513300	PNP	purine nucleoside phosphorylase
PF3D7_0513700	PSOP12	secreted ookinete protein, putative
PF3D7_0513900	N/A	conserved Plasmodium protein, unknown function
PF3D7_0514000	TTL	tubulin--tyrosine ligase, putative
PF3D7_0514100	UvrD	ATP-dependent DNA helicase UvrD
PF3D7_0514300	N/A	aspartate--tRNA ligase, putative
PF3D7_0514600	N/A	ribose-5-phosphate isomerase, putative
PF3D7_0515100	ROM9	rhomboid protease ROM9
PF3D7_0515300	PI3K	phosphatidylinositol 3-kinase
PF3D7_0515400	N/A	conserved Plasmodium protein, unknown function
PF3D7_0515500	N/A	amino acid transporter, putative
PF3D7_0515600	N/A	conserved Plasmodium protein, unknown function
PF3D7_0516100	ATPase1	cation-transporting ATPase 1
PF3D7_0516500	MFS1	major facilitator superfamily domain-containing protein, putative
PF3D7_0516600	MB2	sporozoite surface antigen MB2
PF3D7_0516800	AP2-O2	AP2 domain transcription factor AP2-O2, putative
PF3D7_0517100	N/A	conserved Plasmodium protein, unknown function
PF3D7_0517400	FACT-L	FACT complex subunit SPT16, putative
PF3D7_0517500	N/A	UTP--glucose-1-phosphate uridylyltransferase, putative
PF3D7_0517600	CPbeta	F-actin-capping protein subunit beta, putative
PF3D7_0517900	N/A	zinc finger protein, putative
PF3D7_0518500	DDX23	ATP-dependent RNA helicase DDX23, putative
PF3D7_0518600	WDR26	WD repeat-containing protein 26, putative
PF3D7_0518700	PUF1	mRNA-binding protein PUF1
PF3D7_0519200	N/A	V-type proton ATPase 16 kDa proteolipid subunit
PF3D7_0519500	CCR4	carbon catabolite repressor protein 4, putative
PF3D7_0519700	N/A	FoP domain-containing protein, putative
PF3D7_0520100	PPM9	protein phosphatase PPM9, putative
PF3D7_0520400	N/A	single-stranded DNA-binding protein, putative
PF3D7_0520600	Ap4AH	bis(5'-nucleosyl)-tetraphosphatase [asymmetrical]
PF3D7_0520700	N/A	CDC73 domain-containing protein, putative
PF3D7_0520800	N/A	conserved Plasmodium protein, unknown function
PF3D7_0521100	N/A	conserved Plasmodium protein, unknown function
PF3D7_0521200	N/A	conserved Plasmodium protein, unknown function
PF3D7_0521300	N/A	conserved Plasmodium protein, unknown function
PF3D7_0521500	N/A	ribosomal large subunit pseudouridylate synthase, putative
PF3D7_0521600	N/A	conserved Plasmodium protein, unknown function
PF3D7_0521900	N/A	conserved Plasmodium protein, unknown function
PF3D7_0522100	N/A	conserved Plasmodium protein, unknown function
PF3D7_0522400	N/A	conserved Plasmodium protein, unknown function
PF3D7_0522600	N/A	inner membrane complex protein
PF3D7_0522900	N/A	zinc finger protein, putative
PF3D7_0523200	N/A	conserved Plasmodium protein, unknown function
PF3D7_0523700	N/A	conserved Plasmodium membrane protein, unknown function
PF3D7_0524900	TYW1	S-adenosyl-L-methionine-dependent tRNA 4-demethylwyosine synthase, putative
PF3D7_0525000	N/A	zinc finger protein, putative
PF3D7_0525200	SMC6	structural maintenance of chromosomes protein 6, putative
PF3D7_0525300	N/A	conserved Plasmodium protein, unknown function
PF3D7_0525400	N/A	G-protein coupled receptor, putative
PF3D7_0525500	N/A	WD repeat-containing protein, putative
PF3D7_0526000	N/A	RAP protein, putative
PF3D7_0526100	N/A	conserved Plasmodium membrane protein, unknown function
PF3D7_0526400	N/A	conserved Plasmodium protein, unknown function
PF3D7_0526500	N/A	conserved Plasmodium protein, unknown function
PF3D7_0526600	N/A	conserved Plasmodium protein, unknown function
PF3D7_0526700	N/A	conserved protein, unknown function
PF3D7_0528100	N/A	AP-1 complex subunit beta, putative
PF3D7_0528200	EIF3E	eukaryotic translation initiation factor 3 subunit E, putative
PF3D7_0528400	DHHC7	palmitoyltransferase DHHC7
PF3D7_0529400	N/A	conserved Plasmodium protein, unknown function
PF3D7_0529700	N/A	conserved Plasmodium protein, unknown function
PF3D7_0529900	N/A	RING zinc finger protein, putative
PF3D7_0530200	PPT	phosphoenolpyruvate/phosphate translocator
PF3D7_0530300	N/A	conserved Plasmodium membrane protein, unknown function
PF3D7_0530400	N/A	conserved Plasmodium protein, unknown function
PF3D7_0530700	N/A	conserved Plasmodium protein, unknown function
PF3D7_0530800	N/A	CPW-WPC family protein
PF3D7_0530900	N/A	formin 1
PF3D7_0531100	N/A	conserved Plasmodium protein, unknown function
PF3D7_0531200	N/A	mitochondrial ribosomal protein S16 precursor, putative
PF3D7_0531700	N/A	unspecified product
PF3D7_0533000	RIF	rifin, pseudogene
PF3D7_0600200	VAR	erythrocyte membrane protein 1, PfEMP1
PF3D7_0601000	EPF4	exported protein family 4
PF3D7_0601100	EPF3	exported protein family 3
PF3D7_0601500	N/A	Plasmodium exported protein (PHISTb), unknown function
PF3D7_0601700	N/A	Plasmodium exported protein (PHISTa), unknown function, pseudogene
PF3D7_0601800	N/A	H/ACA snoRNA
PF3D7_0602000	N/A	conserved Plasmodium protein, unknown function
PF3D7_0602500	N/A	geranylgeranyltransferase, putative
PF3D7_0602600	N/A	conserved Plasmodium protein, unknown function
PF3D7_0602700	N/A	conserved Plasmodium protein, unknown function
PF3D7_0602800	JmjC2	JmjC domain-containing protein, putative
PF3D7_0602900	N/A	conserved Plasmodium protein, unknown function
PF3D7_0603000	N/A	conserved Plasmodium protein, unknown function
PF3D7_0603600	N/A	conserved Plasmodium protein, unknown function
PF3D7_0603800	CEP76	centrosomal protein CEP76, putative
PF3D7_0603900	N/A	conserved Plasmodium protein, unknown function
PF3D7_0604000	N/A	conserved Plasmodium protein, unknown function
PF3D7_0604100	SIP2	AP2 domain transcription factor
PF3D7_0604500	N/A	conserved Plasmodium protein, unknown function
PF3D7_0604600	N/A	DNA helicase, putative
PF3D7_0604800	N/A	RAP protein, putative
PF3D7_0605500	N/A	cyclin dependent kinase binding protein, putative
PF3D7_0606600	N/A	conserved Plasmodium protein, unknown function
PF3D7_0607200	N/A	RING zinc finger protein, putative
PF3D7_0607400	N/A	G-protein associated signal transduction protein, putative
PF3D7_0607500	COQ2	4-hydroxybenzoate polyprenyltransferase, putative
PF3D7_0607600	SAS6	spindle assembly abnormal protein 6, putative
PF3D7_0607700	N/A	conserved Plasmodium protein, unknown function
PF3D7_0607900	N/A	conserved Plasmodium protein, unknown function
PF3D7_0608000	DPH7	diphthine methyltransferase, putative
PF3D7_0608100	N/A	conserved Plasmodium protein, unknown function
PF3D7_0608300	N/A	conserved Plasmodium protein, unknown function
PF3D7_0608600	N/A	conserved Plasmodium protein, unknown function
PF3D7_0608700	CCT6	T-complex protein 1 subunit zeta
PF3D7_0608900	N/A	conserved Plasmodium protein, unknown function
PF3D7_0609000	N/A	conserved Plasmodium protein, unknown function
PF3D7_0609100	ZIP1	zinc transporter ZIP1, putative
PF3D7_0609300	N/A	conserved Plasmodium protein, unknown function
PF3D7_0609400	CLS	mitochondrial cardiolipin synthase, putative
PF3D7_0609700	N/A	conserved Plasmodium protein, unknown function
PF3D7_0609900	N/A	conserved Plasmodium protein, unknown function
PF3D7_0611300	N/A	conserved Apicomplexan protein, unknown function
PF3D7_0611600	N/A	conserved Plasmodium protein, unknown function
PF3D7_0611800	N/A	conserved Plasmodium protein, unknown function
PF3D7_0612200	LRR6	leucine-rich repeat protein
PF3D7_0612800	P12p	6-cysteine protein
PF3D7_0613200	N/A	conserved Plasmodium protein, unknown function
PF3D7_0613300	ROP14	rhoptry protein ROP14
PF3D7_0613500	N/A	AP-3 complex subunit beta, putative
PF3D7_0613800	ApiAP2	AP2 domain transcription factor, putative
PF3D7_0613900	myoE	myosin E, putative
PF3D7_0614200	NAR1	cytosolic Fe-S cluster assembly factor NAR1, putative
PF3D7_0614300	MFR1	major facilitator superfamily-related transporter, putative
PF3D7_0614500	RPL19	60S ribosomal protein L19
PF3D7_0614700	N/A	conserved Plasmodium protein, unknown function
PF3D7_0614900	N/A	conserved Plasmodium membrane protein, unknown function
PF3D7_0615400	N/A	ribonuclease, putative
PF3D7_0615500	CRK5	cdc2-related protein kinase 5
PF3D7_0615700	N/A	RNA and export factor binding protein, putative
PF3D7_0615800	N/A	conserved Plasmodium protein, unknown function
PF3D7_0615900	N/A	conserved Plasmodium protein, unknown function
PF3D7_0616400	N/A	conserved Plasmodium protein, unknown function
PF3D7_0616500	TLP	TRAP-like protein
PF3D7_0616700	N/A	ras GTPAse, putative
PF3D7_0616900	N/A	conserved Plasmodium protein, unknown function
PF3D7_0617100	N/A	AP-2 complex subunit alpha, putative
PF3D7_0617600	N/A	stevor
PF3D7_0618000	N/A	conserved Plasmodium membrane protein, unknown function
PF3D7_0618100	N/A	conserved Plasmodium protein, unknown function
PF3D7_0618300	N/A	60S ribosomal protein L27a, putative
PF3D7_0618800	N/A	conserved Plasmodium protein, unknown function
PF3D7_0618900	GPI1	phosphatidylinositol N-acetylglucosaminyltransferase subunit GPI1
PF3D7_0619000	N/A	conserved protein, unknown function
PF3D7_0619300	N/A	conserved Plasmodium protein, unknown function
PF3D7_0619500	ACS12	acyl-CoA synthetase
PF3D7_0619600	N/A	conserved Plasmodium protein, unknown function
PF3D7_0619700	N/A	conserved Plasmodium protein, unknown function
PF3D7_0619800	N/A	conserved Plasmodium membrane protein, unknown function
PF3D7_0620000	PSOP25	secreted ookinete protein 25, putative
PF3D7_0620200	N/A	conserved Plasmodium protein, unknown function
PF3D7_0620300	N/A	conserved Plasmodium protein, unknown function
PF3D7_0620700	N/A	DnaJ protein, putative
PF3D7_0621100	N/A	conserved Plasmodium protein, unknown function
PF3D7_0621300	N/A	mRNA binding Pumilio-homology domain protein, putative
PF3D7_0621400	ALV7	Pf77 protein
PF3D7_0621500	RPP1	ribonuclease P/MRP protein subunit RPP1, putative
PF3D7_0621700	N/A	conserved Plasmodium protein, unknown function
PF3D7_0621900	SRP68	signal recognition particle subunit SRP68, putative
PF3D7_0622100	N/A	conserved Plasmodium protein, unknown function
PF3D7_0622300	N/A	vacuolar transporter chaperone, putative
PF3D7_0622900	AP2-SP3	AP2 domain transcription factor AP2-SP3, putative
PF3D7_0623100	NAB2	nuclear polyadenylated RNA-binding protein NAB2, putative
PF3D7_0623600	N/A	transcription or splicing factor-like protein, putative
PF3D7_0623700	SUV3	ATP-dependent RNA helicase SUV3, putative
PF3D7_0623800	TKL4	tyrosine kinase-like protein, putative
PF3D7_0624000	HK	hexokinase
PF3D7_0624200	N/A	conserved Plasmodium protein, unknown function
PF3D7_0624300	N/A	CPW-WPC family protein
PF3D7_0624600	ISWI	SNF2 helicase, putative
PF3D7_0624900	N/A	GAS8-like protein, putative
PF3D7_0625000	SMS1	sphingomyelin synthase 1, putative
PF3D7_0625300	N/A	DNA polymerase 1, putative
PF3D7_0625400	N/A	conserved Plasmodium protein, unknown function
PF3D7_0625800	N/A	conserved Plasmodium protein, unknown function
PF3D7_0625900	N/A	conserved Plasmodium protein, unknown function
PF3D7_0626000	N/A	conserved Plasmodium protein, unknown function
PF3D7_0626200	N/A	conserved Plasmodium protein, unknown function
PF3D7_0626400	N/A	Sec14 domain containing protein
PF3D7_0626500	N/A	conserved Plasmodium protein, unknown function
PF3D7_0626800	PyrK	pyruvate kinase
PF3D7_0627700	N/A	transportin
PF3D7_0627900	POP4	ribonuclease P protein subunit p29, putative
PF3D7_0628100	N/A	HECT-domain (ubiquitin-transferase), putative
PF3D7_0628200	PK4	eukaryotic translation initiation factor 2-alpha kinase
PF3D7_0628400	N/A	conserved Plasmodium membrane protein, unknown function
PF3D7_0628500	N/A	conserved Plasmodium protein, unknown function
PF3D7_0628700	N/A	conserved Plasmodium protein, unknown function
PF3D7_0628900	N/A	RAP protein, putative
PF3D7_0629000	N/A	N-acetyltransferase, putative
PF3D7_0629300	PL	phospholipase, putative
PF3D7_0629400	N/A	RNA-binding protein, putative
PF3D7_0629700	SET1	SET domain protein, putative
PF3D7_0630100	N/A	conserved Plasmodium protein, unknown function
PF3D7_0630300	N/A	DNA polymerase epsilon catalytic subunit A, putative
PF3D7_0630400	N/A	conserved Plasmodium protein, unknown function
PF3D7_0630600	N/A	conserved protein, unknown function
PF3D7_0630700	N/A	bifunctional methylenetetrahydrofolate dehydrogenase/cyclohydrolase, putative
PF3D7_0631100	N/A	Plasmodium exported protein (PHISTb), unknown function
PF3D7_0631500	EPF3	exported protein family 3
PF3D7_0631600	EPF4	exported protein family 4
PF3D7_0632700	RIF	rifin
PF3D7_0632800	VAR	erythrocyte membrane protein 1, PfEMP1
PF3D7_0700200	RIF	rifin
PF3D7_0700500	RIF	rifin
PF3D7_0701900	N/A	Plasmodium exported protein, unknown function
PF3D7_0702300	STARP	sporozoite threonine and asparagine-rich protein
PF3D7_0703000	N/A	conserved Plasmodium protein, unknown function
PF3D7_0703800	N/A	conserved Plasmodium protein, unknown function
PF3D7_0703900	N/A	conserved Plasmodium membrane protein, unknown function
PF3D7_0704000	N/A	conserved Plasmodium membrane protein, unknown function
PF3D7_0704100	N/A	conserved Plasmodium membrane protein, unknown function
PF3D7_0704400	N/A	phosphoinositide-binding protein, putative
PF3D7_0704500	N/A	serine/threonine protein kinase, putative
PF3D7_0704700	PPAT	phosphopantetheine adenylyltransferase, putative
PF3D7_0704800	N/A	conserved Plasmodium protein, unknown function
PF3D7_0705100	N/A	conserved Plasmodium protein, unknown function
PF3D7_0705200	N/A	conserved Plasmodium protein, unknown function
PF3D7_0705300	ORC2	origin recognition complex subunit 2, putative
PF3D7_0705500	N/A	inositol-phosphate phosphatase, putative
PF3D7_0705600	N/A	RNA helicase, putative
PF3D7_0705700	N/A	40S ribosomal protein S29, putative
PF3D7_0706100	N/A	conserved Plasmodium protein, unknown function
PF3D7_0706700	MSH2-2	DNA mismatch repair protein MSH2, putative
PF3D7_0707200	N/A	conserved Plasmodium protein, unknown function
PF3D7_0707300	RAMA	rhoptry-associated membrane antigen
PF3D7_0707420	N/A	nucleolar RNA snoR36
PF3D7_0707500	N/A	conserved Plasmodium protein, unknown function
PF3D7_0707700	N/A	E3 ubiquitin-protein ligase, putative
PF3D7_0707800	N/A	RAP protein, putative
PF3D7_0708200	N/A	conserved Plasmodium protein, unknown function
PF3D7_0708400	HSP90	heat shock protein 90
PF3D7_0709100	N/A	Cg1 protein
PF3D7_0709300	CG2	Cg2 protein, putative
PF3D7_0709400	N/A	Cg7 protein
PF3D7_0709900	N/A	conserved protein, unknown function
PF3D7_0710000	N/A	conserved Plasmodium protein, unknown function
PF3D7_0710100	N/A	conserved Plasmodium protein, unknown function
PF3D7_0710200	N/A	conserved Plasmodium protein, unknown function
PF3D7_0710300	N/A	conserved Plasmodium membrane protein, unknown function
PF3D7_0710400	RAD14	DNA repair protein RAD14, putative
PF3D7_0711100	N/A	conserved Plasmodium membrane protein, unknown function
PF3D7_0711200	N/A	conserved Plasmodium protein, unknown function
PF3D7_0712000	VAR	erythrocyte membrane protein 1, PfEMP1
PF3D7_0713400	SR25	serpentine receptor, putative
PF3D7_0713500	N/A	conserved Plasmodium protein, unknown function
PF3D7_0713600	N/A	mitochondrial ribosomal protein S5 precursor, putative
PF3D7_0713900	N/A	conserved Plasmodium protein, unknown function
PF3D7_0714300	DHHC4	palmitoyltransferase DHHC4, putative
PF3D7_0714400	N/A	calmodulin, putative
PF3D7_0714500	N/A	transcription elongation factor s-II, putative
PF3D7_0715200	N/A	conserved Plasmodium protein, unknown function
PF3D7_0715500	N/A	mitochondrial ATP synthase F1, epsilon subunit, putative
PF3D7_0715900	CDF	cation diffusion facilitator family protein, putative
PF3D7_0716000	N/A	RNA-binding protein, putative
PF3D7_0716100	SDA1	protein SDA1, putative
PF3D7_0716200	N/A	conserved Plasmodium protein, unknown function
PF3D7_0716600	SufS	cysteine desulfurase
PF3D7_0716700	N/A	conserved Plasmodium protein, unknown function
PF3D7_0716800	EIF3I	eukaryotic translation initiation factor 3 subunit I, putative
PF3D7_0717000	N/A	conserved Plasmodium membrane protein, unknown function
PF3D7_0717500	CDPK4	calcium-dependent protein kinase 4
PF3D7_0717800	N/A	conserved Plasmodium protein, unknown function
PF3D7_0718000	N/A	dynein heavy chain, putative
PF3D7_0718100	EST	exported serine/threonine protein kinase
PF3D7_0718500	N/A	prefoldin subunit 3, putative
PF3D7_0718600	N/A	conserved Plasmodium protein, unknown function
PF3D7_0719000	N/A	conserved Plasmodium protein, unknown function
PF3D7_0719200	NEK4	NIMA related kinase 4
PF3D7_0719400	N/A	conserved Plasmodium protein, unknown function
PF3D7_0719500	N/A	LEM3/CDC50 family protein, putative
PF3D7_0719700	RPS10	40S ribosomal protein S10, putative
PF3D7_0719800	N/A	conserved Plasmodium protein, unknown function
PF3D7_0719900	N/A	conserved Plasmodium membrane protein, unknown function
PF3D7_0720100	N/A	small subunit rRNA processing protein, putative
PF3D7_0720700	N/A	phosphoinositide-binding protein, putative
PF3D7_0720900	N/A	conserved Plasmodium protein, unknown function
PF3D7_0721000	N/A	conserved Plasmodium membrane protein, unknown function
PF3D7_0721400	N/A	conserved Plasmodium protein, unknown function
PF3D7_0721700	PSOP1	secreted ookinete protein, putative
PF3D7_0721900	N/A	V-type ATPase V0 subunit e, putative
PF3D7_0722300	N/A	ubiquitin carboxyl-terminal hydrolase, putative
PF3D7_0723300	N/A	conserved Plasmodium protein, unknown function
PF3D7_0723900	N/A	RNA-binding protein, putative
PF3D7_0724000	N/A	Rab GTPase activator and protein kinase, putative
PF3D7_0724600	N/A	protein kinase, putative
PF3D7_0724700	N/A	conserved Plasmodium protein, unknown function
PF3D7_0725100	N/A	conserved Plasmodium membrane protein, unknown function
PF3D7_0726100	N/A	Plasmodium exported protein, unknown function
PF3D7_0726300	PMS1	DNA mismatch repair protein PMS1, putative
PF3D7_0726400	N/A	conserved Plasmodium membrane protein, unknown function
PF3D7_0726500	N/A	ubiquitin carboxyl-terminal hydrolase, putative
PF3D7_0727000	VPS53	vacuolar protein sorting-associated protein 53, putative
PF3D7_0727100	N/A	conserved Plasmodium protein, unknown function
PF3D7_0727300	DNMT	DNA (cytosine-5)-methyltransferase
PF3D7_0727500	N/A	mTERF domain-containing protein, putative
PF3D7_0727600	N/A	conserved Plasmodium protein, unknown function
PF3D7_0727800	N/A	cation transporting ATPase, putative
PF3D7_0727900	N/A	conserved Plasmodium protein, unknown function
PF3D7_0728100	N/A	conserved Plasmodium membrane protein, unknown function
PF3D7_0728200	ALP3	actin-like protein, putative
PF3D7_0728600	N/A	RING zinc finger protein, putative
PF3D7_0728700	N/A	alpha/beta hydrolase, putative
PF3D7_0729100	N/A	conserved Plasmodium protein, unknown function
PF3D7_0729700	N/A	conserved Plasmodium protein, unknown function
PF3D7_0730000	N/A	conserved Plasmodium protein, unknown function
PF3D7_0730500	N/A	conserved Plasmodium protein, unknown function
PF3D7_0730900	PTP4	EMP1-trafficking protein
PF3D7_0731000	N/A	unspecified product
PF3D7_0731500	EBA175	erythrocyte binding antigen-175
PF3D7_0731700	N/A	Plasmodium exported protein (hyp9), unknown function
PF3D7_0731800	GEXP08	alpha/beta hydrolase, putative
PF3D7_0732000	N/A	stevor
PF3D7_0732400	RIF	rifin
PF3D7_0733000	VAR	erythrocyte membrane protein 1, PfEMP1
PF3D7_0800100	VAR	erythrocyte membrane protein 1, PfEMP1
PF3D7_0800600	N/A	Plasmodium exported protein (PHISTa), unknown function
PF3D7_0800700	SURF8.3	surface-associated interspersed protein 8.3 (SURFIN 8.3)
PF3D7_0801100	N/A	28S ribosomal RNA
PF3D7_0801400	N/A	conserved Plasmodium protein, unknown function
PF3D7_0801700	SENP2	sentrin-specific protease 2, putative
PF3D7_0801900	N/A	conserved Plasmodium protein, unknown function
PF3D7_0802100	ApiAP2	AP2 domain transcription factor, putative
PF3D7_0802400	N/A	conserved Plasmodium protein, unknown function
PF3D7_0802500	N/A	inositol 5-phosphatase, putative
PF3D7_0802600	ACbeta	adenylyl cyclase beta
PF3D7_0802800	CNA	serine/threonine protein phosphatase 2B catalytic subunit A
PF3D7_0803100	UTP14	U3 small nucleolar RNA-associated protein 14, putative
PF3D7_0803200	N/A	filament assembling protein, putative
PF3D7_0803500	N/A	AAA family ATPase, putative
PF3D7_0803600	N/A	conserved Plasmodium protein, unknown function
PF3D7_0804300	N/A	zinc finger protein, putative
PF3D7_0804500	N/A	conserved Plasmodium membrane protein, unknown function
PF3D7_0804700	N/A	conserved Plasmodium protein, unknown function
PF3D7_0804900	N/A	GTPase-activating protein, putative
PF3D7_0805300	N/A	conserved Plasmodium protein, unknown function
PF3D7_0805500	N/A	conserved Plasmodium protein, unknown function
PF3D7_0805700	FIKK8	serine/threonine protein kinase, FIKK family
PF3D7_0806000	N/A	AAA family ATPase, putative
PF3D7_0806100	N/A	conserved Plasmodium protein, unknown function
PF3D7_0806200	N/A	C-mannosyltransferase, putative
PF3D7_0806300	N/A	ferlin, putative
PF3D7_0806600	N/A	kinesin-like protein, putative
PF3D7_0806700	N/A	conserved Plasmodium membrane protein, unknown function
PF3D7_0807000	N/A	YEATS domain-containing protein, putative
PF3D7_0807100	DHH1	ATP-dependent RNA helicase DHH1, putative
PF3D7_0807500	N/A	proteasome subunit alpha type-6, putative
PF3D7_0807700	DegP	serine protease DegP
PF3D7_0807800	RPN10	26S proteasome regulatory subunit RPN10, putative
PF3D7_0808000	N/A	conserved Plasmodium protein, unknown function
PF3D7_0808100	N/A	AP-3 complex subunit delta, putative
PF3D7_0808200	N/A	plasmepsin X
PF3D7_0808400	SEC28	coatomer subunit epsilon, putative
PF3D7_0808700	VAR	erythrocyte membrane protein 1, PfEMP1
PF3D7_0808900	RIF	rifin
PF3D7_0809200	pfa55-14	asparagine-rich antigen Pfa55-14
PF3D7_0809600	N/A	peptidase family C50, putative
PF3D7_0809900	JmjC1	JmjC domain-containing protein, putative
PF3D7_0810200	ABCK1	ABC1 family, putative
PF3D7_0810400	AQP2	aquaporin, putative
PF3D7_0810700	N/A	conserved Plasmodium protein, unknown function
PF3D7_0810900	N/A	conserved Plasmodium protein, unknown function
PF3D7_0811000	CUL1	cullin-1, putative
PF3D7_0811100	N/A	mitochondrial carrier protein, putative
PF3D7_0811200	EMC1	ER membrane protein complex subunit 1, putative
PF3D7_0811800	N/A	conserved Plasmodium protein, unknown function
PF3D7_0812000	N/A	conserved Plasmodium protein, unknown function
PF3D7_0812100	N/A	conserved protein, unknown function
PF3D7_0812200	N/A	trypsin-like serine protease, putative
PF3D7_0812800	N/A	conserved protein, unknown function
PF3D7_0813100	N/A	conserved Plasmodium protein, unknown function
PF3D7_0813500	N/A	PUB domain-containing protein, putative
PF3D7_0813700	ABCF1	ABC transporter F family member 1, putative
PF3D7_0814000	N/A	60S ribosomal protein L13-2, putative
PF3D7_0814300	N/A	AAA family ATPase, putative
PF3D7_0814400	N/A	phospholipase DDHD1, putative
PF3D7_0814500	N/A	conserved Plasmodium protein, unknown function
PF3D7_0815300	N/A	FAD-dependent monooxygenase, putative
PF3D7_0815600	EIF3G	eukaryotic translation initiation factor 3 subunit G, putative
PF3D7_0815700	Ub	ubiquitin
PF3D7_0815800	VPS9	vacuolar protein sorting-associated protein 9, putative
PF3D7_0815900	aLipDH	dihydrolipoyl dehydrogenase, apicoplast
PF3D7_0817000	UBA3	NEDD8-activating enzyme E1 catalytic subunit, putative
PF3D7_0817200	N/A	conserved Plasmodium protein, unknown function
PF3D7_0817300	N/A	conserved Plasmodium protein, unknown function
PF3D7_0817400	N/A	phosphatase, putative
PF3D7_0817500	N/A	protein kinase c inhibitor-like protein, putative
PF3D7_0817600	N/A	conserved Plasmodium protein, unknown function
PF3D7_0817700	RON5	rhoptry neck protein 5
PF3D7_0818500	N/A	zinc finger protein, putative
PF3D7_0818700	N/A	DNA helicase, putative
PF3D7_0819200	PLP5	perforin-like protein 5
PF3D7_0819300	N/A	conserved Plasmodium protein, unknown function
PF3D7_0819500	N/A	conserved protein, unknown function
PF3D7_0819700	N/A	conserved Plasmodium protein, unknown function
PF3D7_0819800	N/A	conserved Plasmodium protein, unknown function
PF3D7_0820000	SRCAP	Snf2-related CBP activator, putative
PF3D7_0820100	N/A	conserved Plasmodium protein, unknown function
PF3D7_0820300	N/A	conserved Plasmodium protein, unknown function
PF3D7_0820400	N/A	conserved Plasmodium protein, unknown function
PF3D7_0820500	YIF1	protein transport protein YIF1, putative
PF3D7_0820600	N/A	conserved Plasmodium membrane protein, unknown function
PF3D7_0820900	N/A	conserved Plasmodium protein, unknown function
PF3D7_0821100	PK1	protein kinase 1
PF3D7_0821600	CLP1	polyribonucleotide 5'-hydroxyl-kinase Clp1, putative
PF3D7_0822200	N/A	phosphorylated CTD interacting factor 1 WW domain-containing protein, putative
PF3D7_0822500	DLC1	dynein light chain 1
PF3D7_0822700	TRP1	thrombospondin-related protein 1, putative
PF3D7_0822900	N/A	conserved Plasmodium protein, unknown function
PF3D7_0823000	VPS15	serine/threonine protein kinase VPS15, putative
PF3D7_0823300	GCN5	histone acetyltransferase GCN5
PF3D7_0823400	N/A	alpha/beta hydrolase, putative
PF3D7_0823500	IMC1i	inner membrane complex protein 1i, putative
PF3D7_0823600	LipB	lipoate-protein ligase B
PF3D7_0824000	N/A	conserved Plasmodium protein, unknown function
PF3D7_0824200	N/A	conserved Plasmodium protein, unknown function
PF3D7_0824300	N/A	GTP-binding protein, putative
PF3D7_0824700	LMF1	lipase maturation factor, putative
PF3D7_0825000	N/A	conserved Plasmodium protein, unknown function
PF3D7_0825500	KRI1	protein KRI1, putative
PF3D7_0825800	N/A	conserved Plasmodium protein, unknown function
PF3D7_0825900	N/A	conserved Plasmodium protein, unknown function
PF3D7_0826000	N/A	conserved Plasmodium protein, unknown function
PF3D7_0826100	N/A	E3 ubiquitin-protein ligase, putative
PF3D7_0826200	N/A	alpha/beta hydrolase, putative
PF3D7_0826300	N/A	SPRY domain, putative
PF3D7_0826400	N/A	dehydrodolichyl diphosphate synthetase, putative
PF3D7_0826700	RACK1	receptor for activated c kinase
PF3D7_0826900	N/A	conserved Plasmodium protein, unknown function
PF3D7_0827100	IF2c	translation initiation factor IF-2, putative
PF3D7_0827200	N/A	conserved Plasmodium protein, unknown function
PF3D7_0827300	N/A	conserved Plasmodium protein, unknown function
PF3D7_0827400	N/A	conserved Plasmodium protein, unknown function
PF3D7_0827500	N/A	apicoplast ribosomal protein L21 precursor, putative
PF3D7_0827800	SET3	SET domain protein, putative
PF3D7_0827900	PDI8	protein disulfide isomerase
PF3D7_0828100	N/A	conserved Plasmodium protein, unknown function
PF3D7_0828600	FT1	folate transporter 1
PF3D7_0828700	N/A	conserved Plasmodium protein, unknown function
PF3D7_0828800	GAMA	GPI-anchored micronemal antigen
PF3D7_0829000	N/A	conserved Plasmodium membrane protein, unknown function
PF3D7_0829700	N/A	unspecified product
PF3D7_0829800	N/A	unspecified product
PF3D7_0829900	N/A	unspecified product
PF3D7_0830100	N/A	unspecified product
PF3D7_0830300	SIAP2	sporozoite invasion-associated protein 2
PF3D7_0830800	SURF8.2	surface-associated interspersed protein 8.2 (SURFIN 8.2)
PF3D7_0831100	SURF8.1	surface-associated interspersed protein 8.1 (SURFIN 8.1)
PF3D7_0831200	N/A	DnaJ protein, putative
PF3D7_0831300	GEXP13	Plasmodium exported protein, unknown function
PF3D7_0831600	CLAG8	cytoadherence linked asexual protein 8
PF3D7_0831750	N/A	Plasmodium exported protein (PHISTa), unknown function, pseudogene
PF3D7_0832400	N/A	stevor
PF3D7_0832900	N/A	stevor
PF3D7_0833500	VAR	erythrocyte membrane protein 1, PfEMP1
PF3D7_0900100	VAR	erythrocyte membrane protein 1, PfEMP1
PF3D7_0900400	RIF	rifin
PF3D7_0901500	RIF	rifin
PF3D7_0902100	FIKK9.2	serine/threonine protein kinase, FIKK family
PF3D7_0902300	FIKK9.4	serine/threonine protein kinase, FIKK family
PF3D7_0902500	FIKK9.6	serine/threonine protein kinase, FIKK family
PF3D7_0903100	RER1	protein RER1, putative
PF3D7_0903200	RAB7	ras-related protein RAB7
PF3D7_0903300	N/A	conserved Plasmodium membrane protein, unknown function
PF3D7_0903400	DDX60	ATP-dependent RNA helicase DDX60, putative
PF3D7_0903600	N/A	conserved Plasmodium protein, unknown function, unspecified product
PF3D7_0904200	PH	PH domain-containing protein, putative
PF3D7_0904300	N/A	conserved protein, unknown function
PF3D7_0904600	N/A	ubiquitin specific protease, putative
PF3D7_0904800	RPA1	replication protein A1, small fragment
PF3D7_0904900	CuTP	copper-transporting ATPase
PF3D7_0905100	NUP100	nucleoporin NUP100/NSP100, putative
PF3D7_0905200	N/A	mitochondrial carrier protein, putative
PF3D7_0905500	N/A	conserved Plasmodium protein, unknown function
PF3D7_0905700	ATG3	autophagy-related protein 3, putative
PF3D7_0905800	N/A	conserved Plasmodium protein, unknown function
PF3D7_0906000	RNaseII	exoribonuclease II
PF3D7_0906100	VPS46	vacuolar protein sorting-associated protein 46, putative
PF3D7_0906200	N/A	conserved Plasmodium protein, unknown function
PF3D7_0906400	N/A	dynein light intermediate chain 2, cytosolic
PF3D7_0907100	N/A	conserved Plasmodium protein, unknown function
PF3D7_0907300	N/A	conserved Plasmodium protein, unknown function
PF3D7_0907500	N/A	conserved Plasmodium protein, unknown function
PF3D7_0908100	N/A	conserved Plasmodium membrane protein, unknown function
PF3D7_0908200	N/A	conserved Plasmodium protein, unknown function
PF3D7_0908400	N/A	conserved Plasmodium protein, unknown function
PF3D7_0908500	N/A	conserved Plasmodium protein, unknown function
PF3D7_0909100	N/A	conserved Plasmodium membrane protein, unknown function
PF3D7_0909200	POFUT2	GDP-fucose protein O-fucosyltransferase 2, putative
PF3D7_0909700	N/A	FHA domain protein, putative
PF3D7_0909900	N/A	helicase SKI2W, putative
PF3D7_0910000	SET4	SET domain protein, putative
PF3D7_0910200	N/A	conserved Plasmodium protein, unknown function
PF3D7_0910400	N/A	selenide water dikinase, putative
PF3D7_0910700	ALP5a	actin-like protein, putative
PF3D7_0911100	N/A	conserved Plasmodium protein, unknown function
PF3D7_0911300	CRMP1	cysteine repeat modular protein 1
PF3D7_0911400	N/A	conserved Plasmodium protein, unknown function
PF3D7_0911900	ICP	falstatin
PF3D7_0912000	N/A	conserved Plasmodium protein, unknown function
PF3D7_0912100	N/A	zinc finger protein, putative
PF3D7_0912600	N/A	conserved Plasmodium protein, unknown function
PF3D7_0912900	RPN8	26S proteasome regulatory subunit RPN8, putative
PF3D7_0913000	N/A	conserved protein, unknown function
PF3D7_0913100	N/A	conserved Plasmodium protein, unknown function
PF3D7_0913400	N/A	conserved Plasmodium protein, unknown function
PF3D7_0913600	N/A	conserved Plasmodium protein, unknown function
PF3D7_0914500	N/A	conserved Plasmodium protein, unknown function
PF3D7_0914900	N/A	BSD-domain protein, putative
PF3D7_0915300	N/A	conserved Plasmodium protein, unknown function
PF3D7_0915500	N/A	conserved Plasmodium protein, unknown function
PF3D7_0916000	MFS2	major facilitator superfamily domain-containing protein, putative
PF3D7_0916300	N/A	conserved Plasmodium protein, unknown function
PF3D7_0916400	N/A	conserved Plasmodium protein, unknown function
PF3D7_0917400	N/A	conserved Plasmodium protein, unknown function
PF3D7_0917700	N/A	GPN-loop GTPase, putative
PF3D7_0917800	N/A	conserved Plasmodium protein, unknown function
PF3D7_0918400	N/A	conserved Plasmodium protein, unknown function
PF3D7_0918600	RECQ1	ATP-dependent DNA helicase Q1
PF3D7_0918700	N/A	conserved Plasmodium protein, unknown function
PF3D7_0919800	N/A	TLD domain-containing protein
PF3D7_0919900	N/A	regulator of chromosome condensation, putative
PF3D7_0920000	ELO3	long chain fatty acid elongation enzyme, putative
PF3D7_0920200	N/A	CS domain protein, putative
PF3D7_0920400	N/A	conserved Plasmodium protein, unknown function
PF3D7_0920600	N/A	conserved Plasmodium protein, unknown function
PF3D7_0921000	N/A	ubiquitin-conjugating enzyme E2, putative
PF3D7_0921200	N/A	conserved Plasmodium membrane protein, unknown function
PF3D7_0921500	N/A	conserved Plasmodium protein, unknown function
PF3D7_0921600	N/A	tetratricopeptide repeat protein, putative
PF3D7_0921700	N/A	conserved Plasmodium protein, unknown function
PF3D7_0922000	N/A	dynein intermediate chain, putative
PF3D7_0922100	N/A	ubiquitin-like protein, putative
PF3D7_0922400	pBAS	para-aminobenzoic acid synthetase
PF3D7_0922800	N/A	conserved Plasmodium protein, unknown function
PF3D7_0923300	PLP3	perforin-like protein 3
PF3D7_0923400	N/A	conserved Plasmodium protein, unknown function
PF3D7_0923700	N/A	conserved protein, unknown function
PF3D7_0923900	N/A	RNA-binding protein, putative
PF3D7_0924000	N/A	patatin-like phospholipase, putative
PF3D7_0924100	N/A	conserved Plasmodium protein, unknown function
PF3D7_0924500	N/A	conserved Plasmodium membrane protein, unknown function
PF3D7_0924600	N/A	conserved Plasmodium protein, unknown function
PF3D7_0925300	aPRS	proline--tRNA ligase, putative
PF3D7_0925800	N/A	conserved Plasmodium protein, unknown function
PF3D7_0926100	N/A	protein kinase, putative
PF3D7_0926300	N/A	protein kinase, putative
PF3D7_0926500	N/A	conserved Plasmodium protein, unknown function
PF3D7_0927300	FH	fumarate hydratase, putative
PF3D7_0927400	N/A	conserved Plasmodium protein, unknown function
PF3D7_0928100	N/A	conserved Plasmodium protein, unknown function
PF3D7_0928200	N/A	conserved Plasmodium protein, unknown function
PF3D7_0928700	N/A	conserved Plasmodium protein, unknown function
PF3D7_0929100	N/A	conserved Plasmodium protein, unknown function
PF3D7_0930000	N/A	procollagen lysine 5-dioxygenase, putative
PF3D7_0930100	N/A	conserved Plasmodium protein, unknown function
PF3D7_0930200	LRR8	leucine-rich repeat protein
PF3D7_0930400	N/A	zinc finger protein, putative
PF3D7_0930500	DGK1	diacylglycerol kinase, putative
PF3D7_0930800	N/A	conserved Plasmodium membrane protein, unknown function
PF3D7_0931000	N/A	elongation factor Tu, putative
PF3D7_0931100	N/A	nucleolar protein Nop52, putative
PF3D7_0931200	Sel2	selenoprotein
PF3D7_0931300	N/A	conserved Plasmodium protein, unknown function
PF3D7_0931400	N/A	conserved Plasmodium protein, unknown function
PF3D7_0931700	N/A	PIH1 domain-containing protein, putative
PF3D7_0931900	AKLP2	adenylate kinase-like protein 2
PF3D7_0932100	N/A	protein MAM3, putative
PF3D7_0932500	DHHC6	palmitoyltransferase DHHC6, putative
PF3D7_0932700	N/A	conserved Plasmodium protein, unknown function
PF3D7_0932800	CSE1	importin alpha re-exporter, putative
PF3D7_0932900	N/A	conserved Plasmodium protein, unknown function
PF3D7_0933100	N/A	conserved Plasmodium protein, unknown function
PF3D7_0933200	N/A	calcyclin-binding protein, putative
PF3D7_0933300	N/A	conserved Plasmodium protein, unknown function
PF3D7_0933400	N/A	conserved Plasmodium protein, unknown function
PF3D7_0933500	N/A	gamma-tubulin complex component, putative
PF3D7_0933800	N/A	tubulin delta chain, putative
PF3D7_0933900	N/A	conserved Plasmodium protein, unknown function
PF3D7_0934000	N/A	histidine--tRNA ligase, putative
PF3D7_0934400	ApiAP2	AP2 domain transcription factor, putative
PF3D7_0934600	N/A	conserved Plasmodium protein, unknown function
PF3D7_0934900	N/A	conserved Plasmodium protein, unknown function
PF3D7_0935300	N/A	phosphatidylinositol N-acetylglucosaminyltransferase subunit P, putative
PF3D7_0935600	GIG	gametocytogenesis-implicated protein
PF3D7_0935800	CLAG9	cytoadherence linked asexual protein 9
PF3D7_0936900	N/A	Plasmodium exported protein (PHISTb), unknown function, pseudogene
PF3D7_0937200	N/A	lysophospholipase, putative
PF3D7_1000100	VAR	erythrocyte membrane protein 1, PfEMP1
PF3D7_1000800	N/A	stevor, pseudogene
PF3D7_1001100	ACBP1	acyl-CoA binding protein, isoform 1, ACBP1
PF3D7_1001400	XL1	exported lipase 1
PF3D7_1002300	N/A	conserved Plasmodium protein, unknown function
PF3D7_1002600	N/A	conserved Plasmodium protein, unknown function
PF3D7_1002800	N/A	DnaJ protein, putative
PF3D7_1003000	N/A	conserved Plasmodium protein, unknown function
PF3D7_1003100	N/A	conserved Plasmodium protein, unknown function
PF3D7_1003400	N/A	conserved Plasmodium protein, unknown function
PF3D7_1003700	N/A	MKT1 domain-containing protein, putative
PF3D7_1003900	N/A	conserved Plasmodium protein, unknown function
PF3D7_1004100	N/A	conserved Plasmodium protein, unknown function
PF3D7_1004200	N/A	WD repeat-containing protein, putative
PF3D7_1005100	UTP25	U3 small nucleolar RNA-associated protein 25, putative
PF3D7_1005700	N/A	peptidase, putative
PF3D7_1007100	N/A	conserved Plasmodium protein, unknown function
PF3D7_1007200	N/A	rhoGAP GTPase, putative
PF3D7_1007700	ApiAP2	AP2 domain transcription factor, putative
PF3D7_1008000	HDA2	histone deacetylase 2
PF3D7_1008100	N/A	zinc finger protein, putative
PF3D7_1008200	N/A	endonuclease, putative
PF3D7_1008500	N/A	conserved Plasmodium membrane protein, unknown function
PF3D7_1008900	AK1	adenylate kinase
PF3D7_1009700	N/A	tubulin--tyrosine ligase, putative
PF3D7_1009800	N/A	conserved Plasmodium membrane protein, unknown function
PF3D7_1009900	N/A	conserved Plasmodium protein, unknown function
PF3D7_1010900	N/A	conserved Plasmodium protein, unknown function
PF3D7_1011100	N/A	conserved Plasmodium protein, unknown function
PF3D7_1011300	ARV1	protein ARV1, putative
PF3D7_1011500	N/A	conserved Plasmodium membrane protein, unknown function
PF3D7_1011900	HO	heme oxygenase
PF3D7_1012000	N/A	E3 ubiquitin-protein ligase, putative
PF3D7_1012200	RA	rhoptry associated adhesin
PF3D7_1012700	NIF4	NLI interacting factor-like phosphatase, putative
PF3D7_1012800	N/A	conserved Plasmodium protein, unknown function
PF3D7_1012900	ATG18	autophagy-related protein 18, putative
PF3D7_1013300	N/A	conserved Plasmodium protein, unknown function
PF3D7_1013400	N/A	conserved Plasmodium protein, unknown function
PF3D7_1013500	PI-PLC	phosphoinositide-specific phospholipase C
PF3D7_1013600	N/A	conserved Plasmodium protein, unknown function
PF3D7_1013700	N/A	conserved Plasmodium protein, unknown function
PF3D7_1013900	N/A	translation initiation factor eIF-2B subunit delta, putative
PF3D7_1014000	FS	GDP-L-fucose synthase
PF3D7_1014300	N/A	conserved protein, unknown function
PF3D7_1014500	N/A	conserved Plasmodium protein, unknown function
PF3D7_1014600	ADA2	transcriptional coactivator ADA2
PF3D7_1014800	N/A	conserved Plasmodium protein, unknown function
PF3D7_1014900	N/A	conserved Plasmodium protein, unknown function
PF3D7_1015500	N/A	conserved Plasmodium protein, unknown function
PF3D7_1016000	N/A	conserved Plasmodium protein, unknown function
PF3D7_1016500	N/A	Plasmodium exported protein (PHISTc), unknown function
PF3D7_1017200	N/A	enoyl-CoA hydratase-related protein, putative
PF3D7_1017400	PMM	phosphomannomutase, putative
PF3D7_1017700	N/A	conserved Plasmodium protein, unknown function
PF3D7_1017800	N/A	conserved Plasmodium protein, unknown function
PF3D7_1018000	N/A	tRNA pseudouridine synthase, putative
PF3D7_1018100	N/A	conserved Plasmodium protein, unknown function
PF3D7_1018200	PPP8	serine/threonine protein phosphatase 8, putative
PF3D7_1018400	N/A	conserved Plasmodium protein, unknown function
PF3D7_1018800	N/A	conserved protein, unknown function
PF3D7_1019100	N/A	conserved Plasmodium protein, unknown function
PF3D7_1019300	N/A	zinc finger protein, putative
PF3D7_1019500	N/A	conserved Plasmodium membrane protein, unknown function
PF3D7_1019600	N/A	conserved Plasmodium protein, unknown function
PF3D7_1019700	N/A	conserved Plasmodium protein, unknown function
PF3D7_1020200	N/A	conserved Plasmodium protein, unknown function
PF3D7_1020500	N/A	ribosomal silencing factor RsfS, putative
PF3D7_1020600	N/A	conserved Plasmodium membrane protein, unknown function
PF3D7_1020800	DLAT	dihydrolipoamide acyltransferase component E2
PF3D7_1021100	N/A	conserved Plasmodium protein, unknown function
PF3D7_1021300	N/A	conserved Plasmodium membrane protein, unknown function
PF3D7_1021400	N/A	endomembrane protein 70, putative
PF3D7_1021500	ROK1	ATP-dependent RNA helicase ROK1, putative
PF3D7_1021700	N/A	conserved Plasmodium membrane protein, unknown function
PF3D7_1021800	SEA1	schizont egress antigen-1
PF3D7_1022000	N/A	RNA-binding protein, putative
PF3D7_1022100	N/A	conserved Plasmodium protein, unknown function
PF3D7_1022200	N/A	conserved Plasmodium membrane protein, unknown function
PF3D7_1022700	N/A	phospholipid scramblase, putative
PF3D7_1022800	GcpE	4-hydroxy-3-methylbut-2-en-1-yl diphosphate synthase
PF3D7_1022900	N/A	CDGSH iron-sulfur domain-containing protein, putative
PF3D7_1023000	N/A	conserved Plasmodium membrane protein, unknown function
PF3D7_1023100	N/A	dynein heavy chain, putative
PF3D7_1023600	N/A	conserved Plasmodium protein, unknown function
PF3D7_1023800	N/A	conserved Plasmodium protein, unknown function
PF3D7_1024000	N/A	conserved Plasmodium protein, unknown function
PF3D7_1024100	N/A	conserved Plasmodium protein, unknown function
PF3D7_1024400	N/A	conserved Plasmodium protein, unknown function
PF3D7_1024600	N/A	RAP protein, putative
PF3D7_1024900	N/A	conserved Plasmodium protein, unknown function
PF3D7_1025000	N/A	formin 2, putative
PF3D7_1025300	N/A	conserved Plasmodium protein, unknown function
PF3D7_1025400	N/A	conserved Plasmodium membrane protein, unknown function
PF3D7_1025500	N/A	conserved Plasmodium protein, unknown function
PF3D7_1025900	N/A	conserved Plasmodium protein, unknown function
PF3D7_1026000	N/A	conserved Plasmodium protein, unknown function
PF3D7_1026100	N/A	conserved Plasmodium protein, unknown function
PF3D7_1026400	CDC20	cell division cycle protein 20 homolog, putative
PF3D7_1026600	N/A	conserved Plasmodium protein, unknown function
PF3D7_1026900	N/A	biotin--acetyl-CoA-carboxylase, putative
PF3D7_1027000	N/A	conserved Plasmodium protein, unknown function
PF3D7_1027600	N/A	topoisomerase, putative
PF3D7_1027700	CEN3	centrin-3
PF3D7_1028100	PPO	protoporphyrinogen oxidase
PF3D7_1028500	N/A	partial CSTF domain-containing protein, putative
PF3D7_1029000	N/A	conserved Plasmodium protein, unknown function, pseudogene
PF3D7_1029100	N/A	conserved Plasmodium protein, unknown function
PF3D7_1029200	N/A	WD repeat-containing protein, putative
PF3D7_1029900	N/A	conserved Plasmodium protein, unknown function
PF3D7_1030200	CLAMP	claudin-like apicomplexan microneme protein, putative
PF3D7_1030300	N/A	conserved Plasmodium protein, unknown function
PF3D7_1030400	N/A	conserved Plasmodium protein, unknown function
PF3D7_1030800	N/A	calmodulin, putative
PF3D7_1031100	N/A	conserved Plasmodium protein, unknown function
PF3D7_1031200	MORN1	MORN repeat-containing protein 1
PF3D7_1031400	N/A	OTU domain-containing protein, putative
PF3D7_1031500	N/A	DEAD/DEAH box helicase, putative
PF3D7_1031900	N/A	conserved Plasmodium protein, unknown function
PF3D7_1032000	RimM	ribosome maturation factor RimM, putative
PF3D7_1032300	N/A	conserved Plasmodium protein, unknown function
PF3D7_1032900	N/A	RNA polymerase II-associated protein 1, putative
PF3D7_1033100	AdoMetDC/ODC	S-adenosylmethionine decarboxylase/ornithine decarboxylase
PF3D7_1033500	WDR70	WD repeat-containing protein 70, putative
PF3D7_1034000	N/A	Sec1 family protein, putative
PF3D7_1034100	N/A	conserved Plasmodium protein, unknown function
PF3D7_1034500	N/A	conserved Plasmodium protein, unknown function
PF3D7_1034800	N/A	conserved Plasmodium protein, unknown function
PF3D7_1035000	N/A	U2 snRNA/tRNA pseudouridine synthase, putative
PF3D7_1035100	N/A	probable protein, unknown function
PF3D7_1035200	N/A	S-antigen
PF3D7_1035300	GLURP	glutamate-rich protein
PF3D7_1035600	H101	merozoite surface protein
PF3D7_1035800	M712	probable protein, unknown function
PF3D7_1035900	M566	probable protein, unknown function
PF3D7_1036000	MSP11	merozoite surface protein
PF3D7_1036500	N/A	probable protein, unknown function
PF3D7_1037000	N/A	DNA polymerase zeta catalytic subunit, putative
PF3D7_1037500	DYN2	dynamin-like protein
PF3D7_1037800	N/A	dynein intermediate chain, putative
PF3D7_1037900	N/A	conserved Plasmodium protein, unknown function
PF3D7_1038100	N/A	GDP dissociation inhibitor, putative
PF3D7_1038400	Pf11-1	gametocyte-specific protein
PF3D7_1038500	N/A	Plasmodium exported protein, unknown function
PF3D7_1038700	N/A	Plasmodium exported protein, unknown function
PF3D7_1038800	N/A	RESA-like protein with PHIST and DnaJ domains
PF3D7_1039200	N/A	Plasmodium exported protein, unknown function, pseudogene
PF3D7_1040300	RIF	rifin
PF3D7_1041200	RIF	rifin
PF3D7_1100100	VAR	erythrocyte membrane protein 1, PfEMP1
PF3D7_1100500	RIF	rifin
PF3D7_1100800	MC-2TM	Pfmc-2TM Maurer's cleft two transmembrane protein
PF3D7_1101300	RIF	rifin
PF3D7_1102100	N/A	Plasmodium exported protein, unknown function, pseudogene
PF3D7_1102300	N/A	Plasmodium exported protein, unknown function
PF3D7_1102400	N/A	phosphopantothenate--cysteine ligase, putative
PF3D7_1102900	N/A	Plasmodium exported protein (hyp11), unknown function
PF3D7_1103100	RPP1	60S acidic ribosomal protein P1, putative
PF3D7_1103400	SufD	FeS cluster assembly protein SufD, putative
PF3D7_1103800	NOT1	CCR4-NOT transcription complex subunit 1, putative
PF3D7_1104900	N/A	calcium/calmodulin-dependent protein kinase, putative
PF3D7_1105200	WDR8	WD repeat-containing protein WRAP73, putative
PF3D7_1105300	N/A	conserved Plasmodium protein, unknown function
PF3D7_1105800	N/A	conserved Apicomplexan protein, unknown function
PF3D7_1106200	N/A	conserved Plasmodium protein, unknown function
PF3D7_1106300	N/A	exonuclease, putative
PF3D7_1106500	N/A	conserved Plasmodium protein, unknown function
PF3D7_1106700	DNA2	DNA replication ATP-dependent helicase/nuclease DNA2, putative
PF3D7_1106800	N/A	protein kinase, putative
PF3D7_1107100	N/A	nucleic acid binding protein, putative
PF3D7_1107300	PAIP1	polyadenylate-binding protein-interacting protein 1, putative
PF3D7_1107500	N/A	prefoldin, putative
PF3D7_1107800	ApiAP2	AP2 domain transcription factor, putative
PF3D7_1107900	MSCS	mechanosensitive ion channel protein, putative
PF3D7_1108100	N/A	conserved Plasmodium protein, unknown function
PF3D7_1109100	N/A	conserved Plasmodium protein, unknown function
PF3D7_1109200	N/A	conserved Plasmodium protein, unknown function
PF3D7_1110100	N/A	conserved Plasmodium protein, unknown function
PF3D7_1111000	N/A	tRNA m5C-methyltransferase, putative
PF3D7_1111400	N/A	conserved Plasmodium protein, unknown function
PF3D7_1111600	N/A	endonuclease/exonuclease/phosphatase family protein, putative
PF3D7_1111800	N/A	peptidyl-prolyl cis-trans isomerase, putative
PF3D7_1112100	N/A	conserved Plasmodium protein, unknown function
PF3D7_1112200	COQ4	ubiquinone biosynthesis protein COQ4, putative
PF3D7_1112600	N/A	DNA helicase, putative
PF3D7_1112700	N/A	conserved Plasmodium protein, unknown function
PF3D7_1112800	N/A	conserved protein, unknown function
PF3D7_1113000	N/A	conserved Plasmodium protein, unknown function
PF3D7_1113800	N/A	conserved Plasmodium membrane protein, unknown function
PF3D7_1113900	MAPK2	mitogen-activated protein kinase 2
PF3D7_1114000	N/A	dynein light chain Tctex-type, putative
PF3D7_1114400	N/A	conserved Plasmodium protein, unknown function
PF3D7_1114500	N/A	conserved Plasmodium protein, unknown function
PF3D7_1114700	CLK3	serine/threonine protein kinase, putative
PF3D7_1114800	G3PDH	glycerol-3-phosphate dehydrogenase, putative
PF3D7_1114900	N/A	conserved Plasmodium protein, unknown function
PF3D7_1115200	SET7	histone-lysine N-methyltransferase SET7
PF3D7_1115900	DHHC9	palmitoyltransferase DHHC9
PF3D7_1116000	RON4	rhoptry neck protein 4
PF3D7_1116100	N/A	serine esterase, putative
PF3D7_1116600	STT3	dolichyl-diphosphooligosaccharide--protein glycosyltransferase subunit STT3, putative
PF3D7_1117200	N/A	conserved Plasmodium protein, unknown function
PF3D7_1117400	N/A	conserved Plasmodium protein, unknown function
PF3D7_1117600	ICT1	peptidyl-tRNA hydrolase ICT1, peptidyl-tRNA hydrolase ICT1, putative
PF3D7_1117900	N/A	conserved Plasmodium protein, unknown function
PF3D7_1118100	N/A	AP-1 complex subunit sigma, putative
PF3D7_1118700	MLC-B	myosin light chain B
PF3D7_1118800	ARC40	actin-related protein 2/3 complex subunit 1, putative
PF3D7_1118900	N/A	conserved Plasmodium protein, unknown function
PF3D7_1119400	N/A	ubiquitin-protein ligase, putative
PF3D7_1119700	N/A	conserved Plasmodium protein, unknown function
PF3D7_1119900	N/A	conserved Plasmodium protein, unknown function
PF3D7_1120000	N/A	conserved Plasmodium protein, unknown function
PF3D7_1120500	N/A	tRNA nucleotidyltransferase, putative
PF3D7_1120600	N/A	conserved Plasmodium protein, unknown function
PF3D7_1120700	N/A	conserved Plasmodium protein, unknown function
PF3D7_1121300	TKL2	tyrosine kinase-like protein
PF3D7_1121500	N/A	conserved Plasmodium protein, unknown function
PF3D7_1121600	EXP1	exported protein 1
PF3D7_1121800	N/A	petidase, M16 family
PF3D7_1121900	N/A	serine/threonine protein kinase, putative
PF3D7_1122000	N/A	conserved Plasmodium protein, unknown function
PF3D7_1122300	N/A	conserved Plasmodium protein, unknown function
PF3D7_1122400	N/A	conserved Plasmodium protein, unknown function
PF3D7_1122500	N/A	conserved Plasmodium protein, unknown function
PF3D7_1122600	N/A	conserved Plasmodium protein, unknown function
PF3D7_1122800	CDPK6	calcium-dependent protein kinase 6
PF3D7_1122900	N/A	dynein heavy chain, putative
PF3D7_1123000	N/A	conserved Plasmodium protein, unknown function
PF3D7_1123200	LRR11	leucine-rich repeat protein
PF3D7_1123300	N/A	RING zinc finger protein, putative
PF3D7_1123800	SMC5	structural maintenance of chromosomes protein 5, putative
PF3D7_1123900	N/A	splicing factor, putative
PF3D7_1124000	ERO1	endoplasmic reticulum oxidoreductin, putative
PF3D7_1124100	N/A	beige/BEACH domain protein, putative
PF3D7_1125300	mtRNAP	DNA-directed RNA polymerase
PF3D7_1125400	TIM44	mitochondrial import inner membrane translocase subunit TIM44, putative
PF3D7_1125700	N/A	kelch domain-containing protein, putative
PF3D7_1125800	N/A	kelch domain-containing protein, putative
PF3D7_1126100	ATG7	autophagy-related protein 7, putative
PF3D7_1126300	N/A	DnaJ protein, putative
PF3D7_1126400	N/A	conserved Plasmodium protein, unknown function
PF3D7_1126500	N/A	conserved Plasmodium protein, unknown function
PF3D7_1126600	N/A	steryl ester hydrolase, putative
PF3D7_1126700	ATG23	autophagy-related protein 23, putative
PF3D7_1127600	N/A	CRAL/TRIO domain-containing protein, putative
PF3D7_1127800	N/A	conserved Plasmodium protein, unknown function
PF3D7_1128000	N/A	conserved Plasmodium protein, unknown function
PF3D7_1128300	PFK11	ATP-dependent 6-phosphofructokinase
PF3D7_1128400	GGPPS	geranylgeranyl pyrophosphate synthase, putative
PF3D7_1128600	NOT2	CCR4-NOT transcription complex subunit 2, putative
PF3D7_1128900	N/A	conserved Plasmodium protein, unknown function
PF3D7_1129200	RPN7	26S proteasome regulatory subunit RPN7, putative
PF3D7_1129400	NOP2	rRNA (cytosine-C(5))-methyltransferase, putative
PF3D7_1129600	N/A	phosphatidylinositol-4-phosphate 5-kinase, putative
PF3D7_1129700	N/A	conserved Plasmodium protein, unknown function
PF3D7_1130900	N/A	conserved Plasmodium protein, unknown function
PF3D7_1131400	N/A	conserved Plasmodium protein, unknown function
PF3D7_1131500	N/A	conserved Plasmodium protein, unknown function
PF3D7_1131600	N/A	conserved Plasmodium protein, unknown function
PF3D7_1131900	N/A	conserved Plasmodium protein, unknown function
PF3D7_1132200	TCP1	T-complex protein 1 subunit alpha
PF3D7_1132400	N/A	conserved Plasmodium membrane protein, unknown function
PF3D7_1133400	AMA1	apical membrane antigen 1
PF3D7_1133500	N/A	conserved Plasmodium protein, unknown function
PF3D7_1133600	N/A	conserved Plasmodium protein, unknown function
PF3D7_1134200	N/A	conserved Plasmodium protein, unknown function
PF3D7_1134300	N/A	conserved Plasmodium protein, unknown function
PF3D7_1134500	N/A	alpha/beta hydrolase, putative
PF3D7_1134600	N/A	zinc finger protein, putative
PF3D7_1134900	N/A	conserved Plasmodium protein, unknown function
PF3D7_1135200	N/A	regulator of chromosome condensation, putative, pseudogene
PF3D7_1135300	N/A	conserved Plasmodium membrane protein, unknown function
PF3D7_1135600	N/A	condensin-2 complex subunit D3, putative
PF3D7_1136000	N/A	conserved Plasmodium protein, unknown function
PF3D7_1136200	N/A	conserved Plasmodium protein, unknown function
PF3D7_1136400	SRP72	signal recognition particle subunit SRP72, putative
PF3D7_1136500	CK1	casein kinase 1
PF3D7_1136900	SUB2	subtilisin-like protease 2
PF3D7_1137100	N/A	mitochondrial ribosomal protein S9 precursor, putative
PF3D7_1137200	AEP	apical exonemal protein
PF3D7_1137700	N/A	calcium-binding protein, putative
PF3D7_1138000	N/A	conserved Plasmodium protein, unknown function
PF3D7_1138200	N/A	conserved Plasmodium membrane protein, unknown function
PF3D7_1138400	GCalpha	guanylyl cyclase
PF3D7_1138600	N/A	beta-catenin-like protein 1, putative
PF3D7_1138700	N/A	conserved Plasmodium protein, unknown function
PF3D7_1138800	N/A	WD repeat-containing protein, putative
PF3D7_1139100	N/A	RNA-binding protein, putative
PF3D7_1139600	N/A	conserved Plasmodium protein, unknown function
PF3D7_1139700	N/A	adrenodoxin reductase, putative
PF3D7_1139800	N/A	conserved Plasmodium protein, unknown function
PF3D7_1140300	N/A	P-loop containing nucleoside triphosphate hydrolase, putative
PF3D7_1140500	MyoF	myosin F, putative
PF3D7_1140600	N/A	conserved Plasmodium protein, unknown function
PF3D7_1140700	N/A	conserved Plasmodium protein, unknown function
PF3D7_1140900	N/A	conserved Plasmodium protein, unknown function
PF3D7_1141100	N/A	conserved Plasmodium protein, unknown function
PF3D7_1141400	PIGH	phosphatidylinositol N-acetylglucosaminyltransferase subunit H, putative
PF3D7_1141500	N/A	conserved Plasmodium protein, unknown function
PF3D7_1141800	N/A	EELM2 domain-containing protein, putative
PF3D7_1142300	N/A	conserved Plasmodium membrane protein, unknown function
PF3D7_1142900	N/A	conserved Plasmodium protein, unknown function
PF3D7_1143100	AP2-O	AP2 domain transcription factor AP2-O, putative
PF3D7_1143500	N/A	conserved Plasmodium protein, unknown function
PF3D7_1143900	N/A	ATP-dependent (S)-NAD(P)H-hydrate dehydratase, putative
PF3D7_1144100	N/A	mitochondrial large subunit ribosomal protein, putative
PF3D7_1144400	N/A	conserved Plasmodium protein, unknown function
PF3D7_1144700	TIC20	apicoplast import protein Tic20, putative
PF3D7_1144800	N/A	conserved Plasmodium protein, unknown function
PF3D7_1145100	SEC21	coatomer subunit gamma, putative
PF3D7_1145200	N/A	serine/threonine protein kinase, putative
PF3D7_1145600	N/A	conserved protein, unknown function
PF3D7_1145700	N/A	bicoid-interacting protein BIN3, putative
PF3D7_1145900	N/A	conserved Plasmodium protein, unknown function
PF3D7_1146100	N/A	conserved Plasmodium protein, unknown function
PF3D7_1146600	ORP1	oocyst rupture protein 1, putative
PF3D7_1146800	N/A	conserved Plasmodium protein, unknown function
PF3D7_1146900	N/A	protein YIPF6, putative
PF3D7_1147600	N/A	conserved Plasmodium protein, unknown function
PF3D7_1147800	MAEBL	membrane associated erythrocyte binding-like protein
PF3D7_1148600	N/A	18S ribosomal RNA
PF3D7_1148640	N/A	28S ribosomal RNA
PF3D7_1148700	GEXP12	Plasmodium exported protein (PHISTc), unknown function
PF3D7_1148800	N/A	Plasmodium exported protein (hyp11), unknown function
PF3D7_1149200	N/A	ring-infected erythrocyte surface antigen
PF3D7_1149500	RESA2	ring-infected erythrocyte surface antigen 2, pseudogene
PF3D7_1149600	N/A	DnaJ protein, putative
PF3D7_1200600	VAR2CSA	erythrocyte membrane protein 1, PfEMP1
PF3D7_1200700	ACS7	acyl-CoA synthetase
PF3D7_1201600	NEK3	NIMA related kinase 3
PF3D7_1202300	N/A	dynein heavy chain, putative
PF3D7_1202400	CYP26	peptidyl-prolyl cis-trans isomerase
PF3D7_1202500	TGS1	trimethylguanosine synthase, putative
PF3D7_1203400	MFS4	major facilitator superfamily domain-containing protein, putative
PF3D7_1204900	N/A	probable protein, unknown function
PF3D7_1205000	N/A	conserved Plasmodium protein, unknown function
PF3D7_1205200	HADO	HAD domain ookinete protein, putative
PF3D7_1205500	N/A	zinc finger protein, putative
PF3D7_1205800	HMGB3	high mobility group protein B3, putative
PF3D7_1206000	SHLP2	shewanella-like protein phosphatase 2
PF3D7_1206100	N/A	IMP-specific 5'-nucleotidase, putative
PF3D7_1206300	N/A	conserved Plasmodium protein, unknown function
PF3D7_1206500	N/A	Tat binding protein 1(TBP-1)-interacting protein, putative
PF3D7_1206800	N/A	conserved Plasmodium protein, unknown function
PF3D7_1207000	N/A	conserved Plasmodium protein, unknown function
PF3D7_1207200	N/A	conserved Plasmodium protein, unknown function
PF3D7_1207300	N/A	conserved Plasmodium protein, unknown function
PF3D7_1207700	N/A	blood stage antigen 41-3 precursor
PF3D7_1207800	N/A	conserved Plasmodium protein, unknown function
PF3D7_1208100	N/A	conserved Plasmodium protein, unknown function
PF3D7_1208200	CRMP3	cysteine repeat modular protein 3
PF3D7_1208400	N/A	amino acid transporter, putative
PF3D7_1208500	N/A	conserved Plasmodium protein, unknown function
PF3D7_1209100	N/A	conserved Plasmodium protein, unknown function
PF3D7_1209500	PDE1	cGMP-specific phosphodiesterase
PF3D7_1209600	PBGD	porphobilinogen deaminase
PF3D7_1209700	N/A	conserved Plasmodium protein, unknown function
PF3D7_1209900	ABCB7	ABC transporter B family member 7, putative
PF3D7_1210400	N/A	general transcription factor 3C polypeptide 5, putative
PF3D7_1210900	PIGM	GPI mannosyltransferase 1
PF3D7_1211000	N/A	kinesin-7, putative
PF3D7_1211100	N/A	HSP20-like chaperone
PF3D7_1211200	N/A	conserved Plasmodium protein, unknown function
PF3D7_1211300	MCM8	DNA helicase MCM8, putative
PF3D7_1211400	PfJ4	heat shock protein DNAJ homologue Pfj4
PF3D7_1211600	LSD1	lysine-specific histone demethylase 1, putative
PF3D7_1212100	PPP1	peripheral plastid protein 1, putative
PF3D7_1212200	N/A	conserved Plasmodium protein, unknown function
PF3D7_1212300	N/A	WD repeat-containing protein, putative
PF3D7_1213900	N/A	conserved Plasmodium protein, unknown function
PF3D7_1214100	PIGO	GPI ethanolamine phosphate transferase 3, putative
PF3D7_1214600	N/A	adrenodoxin-type ferredoxin, putative
PF3D7_1214700	N/A	conserved Plasmodium protein, unknown function
PF3D7_1214800	OBC13	conserved Plasmodium protein, unknown function
PF3D7_1214900	N/A	conserved Plasmodium membrane protein, unknown function
PF3D7_1215100	N/A	conserved Plasmodium protein, unknown function
PF3D7_1215400	N/A	conserved Plasmodium protein, unknown function
PF3D7_1215500	N/A	conserved Plasmodium protein, unknown function
PF3D7_1215900	SR10	serpentine receptor, putative
PF3D7_1216100	N/A	conserved Plasmodium membrane protein, unknown function
PF3D7_1216400	N/A	conserved Plasmodium membrane protein, unknown function
PF3D7_1216700	PLP2	perforin-like protein 2
PF3D7_1217100	SPO11	meiotic recombination protein SPO11, putative
PF3D7_1217300	N/A	GTP-binding protein, putative
PF3D7_1217400	N/A	conserved Plasmodium protein, unknown function
PF3D7_1217600	APC10	anaphase-promoting complex subunit 10, putative
PF3D7_1217900	N/A	PPPDE peptidase domain-containing protein, putative
PF3D7_1218000	TRAMP	thrombospondin-related apical membrane protein
PF3D7_1218200	N/A	conserved Plasmodium protein, unknown function
PF3D7_1218800	PSOP17	secreted ookinete protein, putative
PF3D7_1218900	N/A	conserved Plasmodium protein, unknown function
PF3D7_1219000	N/A	formin 2
PF3D7_1219200	RIF	rifin, pseudogene
PF3D7_1220200	N/A	conserved Plasmodium protein, unknown function, pseudogene
PF3D7_1220300	N/A	cell cycle associated protein, putative
PF3D7_1220400	DRN1	debranching enzyme-associated ribonuclease, putative
PF3D7_1220700	N/A	conserved Plasmodium protein, unknown function
PF3D7_1221000	SET10	histone-lysine N-methyltransferase, H3 lysine-4 specific
PF3D7_1221100	N/A	conserved Plasmodium protein, unknown function
PF3D7_1221300	N/A	conserved Plasmodium protein, unknown function
PF3D7_1221500	N/A	conserved Plasmodium protein, unknown function
PF3D7_1221800	N/A	conserved Plasmodium protein, unknown function
PF3D7_1221900	N/A	conserved Plasmodium membrane protein, unknown function
PF3D7_1222400	ApiAP2	AP2 domain transcription factor
PF3D7_1222600	AP2-G	AP2 domain transcription factor AP2-G
PF3D7_1222900	N/A	conserved Plasmodium protein, unknown function
PF3D7_1223500	N/A	conserved Plasmodium protein, unknown function
PF3D7_1223600	N/A	conserved Plasmodium protein, unknown function
PF3D7_1224200	N/A	BRO1 domain-containing protein, putative
PF3D7_1224400	N/A	conserved Plasmodium protein, unknown function
PF3D7_1224500	ASF1	histone chaperone ASF1, putative
PF3D7_1224900	SF3B6	splicing factor 3B subunit 6, putative
PF3D7_1225000	N/A	conserved Plasmodium protein, unknown function
PF3D7_1225100	N/A	isoleucine--tRNA ligase, putative
PF3D7_1225200	N/A	conserved Plasmodium protein, unknown function
PF3D7_1225900	N/A	conserved Plasmodium protein, unknown function
PF3D7_1226000	N/A	conserved Plasmodium protein, unknown function
PF3D7_1226100	HAD3	haloacid dehalogenase-like hydrolase, putative
PF3D7_1226200	N/A	conserved Plasmodium protein, unknown function
PF3D7_1226500	N/A	RAP protein, putative
PF3D7_1226800	ATX3	ataxin-3, putative
PF3D7_1227000	N/A	conserved Plasmodium protein, unknown function
PF3D7_1227200	K1	potassium channel
PF3D7_1227300	N/A	conserved Plasmodium protein, unknown function
PF3D7_1227400	N/A	conserved Plasmodium protein, unknown function
PF3D7_1227500	N/A	conserved Plasmodium protein, unknown function
PF3D7_1227600	N/A	conserved Plasmodium protein, unknown function
PF3D7_1228100	LRR13	leucine-rich repeat protein
PF3D7_1228200	N/A	conserved Plasmodium protein, unknown function
PF3D7_1228400	N/A	conserved Plasmodium protein, unknown function
PF3D7_1228500	N/A	RNA pseudouridylate synthase, putative
PF3D7_1228700	N/A	conserved Plasmodium protein, unknown function
PF3D7_1229000	N/A	conserved Plasmodium membrane protein, unknown function
PF3D7_1229300	N/A	conserved Plasmodium protein, unknown function
PF3D7_1229600	N/A	conserved Plasmodium protein, unknown function
PF3D7_1229800	MyoD	myosin D
PF3D7_1229900	N/A	conserved Plasmodium protein, unknown function
PF3D7_1230000	N/A	conserved Plasmodium protein, unknown function
PF3D7_1230100	TLAP1	thioredoxin-like associated protein 1, putative
PF3D7_1230300	SPM2	subpellicular microtubule protein 2, putative
PF3D7_1230800	N/A	pre-mRNA-splicing regulator, putative
PF3D7_1231000	N/A	conserved Plasmodium protein, unknown function
PF3D7_1231200	N/A	conserved Plasmodium protein, unknown function
PF3D7_1231400	N/A	amino acid transporter, putative
PF3D7_1231700	N/A	conserved Plasmodium protein, unknown function
PF3D7_1231800	N/A	asparagine-rich protein, putative
PF3D7_1231900	N/A	conserved Plasmodium protein, unknown function
PF3D7_1232000	aFRS	phenylalanine--tRNA ligase
PF3D7_1232500	N/A	CG2-related protein, putative
PF3D7_1232700	N/A	conserved Plasmodium protein, unknown function
PF3D7_1232800	N/A	conserved Plasmodium protein, unknown function
PF3D7_1232900	N/A	nucleotidyltransferase, putative
PF3D7_1233200	N/A	conserved Plasmodium protein, unknown function
PF3D7_1233300	N/A	pentatricopeptide repeat domain-containing protein, putative
PF3D7_1233400	N/A	conserved Plasmodium membrane protein, unknown function
PF3D7_1233600	AARP1	asparagine and aspartate rich protein 1
PF3D7_1233700	N/A	homocysteine S-methyltransferase, putative
PF3D7_1234100	N/A	bromodomain protein, putative
PF3D7_1234200	N/A	helicase, putative, pseudogene
PF3D7_1234300	N/A	DNA polymerase epsilon subunit B, putative
PF3D7_1234600	TOC75	protein TOC75, putative
PF3D7_1234700	ULG8	upregulated in late gametocytes ULG8
PF3D7_1235200	VP2	V-type K+-independent H+-translocating inorganic pyrophosphatase
PF3D7_1235400	N/A	tetQ family GTPase, putative
PF3D7_1235800	N/A	conserved Plasmodium protein, unknown function
PF3D7_1236200	N/A	conserved Plasmodium protein, unknown function
PF3D7_1236400	N/A	conserved Plasmodium protein, unknown function
PF3D7_1237000	UBA2	SUMO-activating enzyme subunit 2
PF3D7_1237100	N/A	conserved Plasmodium protein, unknown function
PF3D7_1237200	N/A	conserved Plasmodium protein, unknown function
PF3D7_1237400	N/A	conserved Plasmodium protein, unknown function
PF3D7_1237700	N/A	conserved protein, unknown function
PF3D7_1238000	N/A	COPI associated protein, putative
PF3D7_1238600	NSM	sphingomyelin phosphodiesterase
PF3D7_1238700	N/A	conserved Plasmodium protein, unknown function
PF3D7_1238900	PK2	protein kinase 2
PF3D7_1239000	N/A	HD superfamily phosphohydrolase protein
PF3D7_1239200	ApiAP2	AP2 domain transcription factor, putative
PF3D7_1239400	N/A	conserved Plasmodium protein, unknown function
PF3D7_1239700	FTSH1	ATP-dependent zinc metalloprotease FTSH 1
PF3D7_1239800	N/A	conserved Plasmodium protein, unknown function
PF3D7_1239900	VPS16	vacuolar protein sorting-associated protein 16, putative
PF3D7_1240300	VAR	erythrocyte membrane protein 1, PfEMP1
PF3D7_1240400	VAR	erythrocyte membrane protein 1, PfEMP1
PF3D7_1240600	VAR	erythrocyte membrane protein 1, PfEMP1
PF3D7_1240900	VAR	erythrocyte membrane protein 1, PfEMP1
PF3D7_1241200	N/A	conserved Plasmodium protein, unknown function
PF3D7_1241300	N/A	conserved Plasmodium protein, unknown function
PF3D7_1241900	N/A	tetratricopeptide repeat protein, putative
PF3D7_1242000	N/A	conserved Plasmodium protein, unknown function
PF3D7_1242400	N/A	GAS8-like protein, putative
PF3D7_1243700	N/A	ubiquitin-conjugating enzyme E2, putative
PF3D7_1243900	DOC2	double C2-like domain-containing protein
PF3D7_1244100	N/A	N-alpha-acetyltransferase 15, NatA auxiliary subunit, putative
PF3D7_1244200	TFB2	RNA polymerase II transcription factor B subunit 2, putative
PF3D7_1244400	N/A	RNA-binding protein, putative
PF3D7_1244800	N/A	cytoplasmic translation machinery associated protein, putative
PF3D7_1244900	N/A	conserved Plasmodium protein, unknown function
PF3D7_1245000	N/A	conserved Plasmodium protein, unknown function
PF3D7_1245100	KLP8	kinesin-13, putative
PF3D7_1245200	N/A	conserved Plasmodium membrane protein, unknown function
PF3D7_1245400	N/A	mitochondrial ribosomal protein L3 precursor, putative
PF3D7_1246100	ALAS	delta-aminolevulinic acid synthetase
PF3D7_1246500	N/A	conserved Plasmodium protein, unknown function
PF3D7_1246900	PKB	RAC-beta serine/threonine protein kinase
PF3D7_1247200	N/A	conserved Plasmodium protein, unknown function
PF3D7_1247600	N/A	conserved Plasmodium protein, unknown function
PF3D7_1247800	DPAP2	dipeptidyl aminopeptidase 2
PF3D7_1248400	N/A	conserved Plasmodium protein, unknown function
PF3D7_1249200	N/A	conserved Plasmodium protein, unknown function
PF3D7_1249300	PPM4	protein phosphatase PPM4, putative
PF3D7_1249600	LRR12	leucine-rich repeat protein
PF3D7_1249800	THO2	THO complex subunit 2, putative
PF3D7_1250400	N/A	conserved Plasmodium protein, unknown function
PF3D7_1251200	N/A	coronin
PF3D7_1251600	N/A	conserved Plasmodium protein, unknown function
PF3D7_1251800	N/A	conserved Plasmodium protein, unknown function
PF3D7_1252100	RON3	rhoptry neck protein 3
PF3D7_1252400	RH3	reticulocyte binding protein homologue 3, pseudogene
PF3D7_1252500	N/A	Plasmodium exported protein, unknown function
PF3D7_1252800	N/A	Plasmodium exported protein (PHISTb), unknown function
PF3D7_1253000	GECO	gametocyte erythrocyte cytosolic protein
PF3D7_1253300	N/A	Plasmodium exported protein (PHISTa), unknown function, pseudogene
PF3D7_1253400	ACS3	acyl-CoA synthetase
PF3D7_1254100	N/A	stevor
PF3D7_1254300	N/A	stevor
PF3D7_1254600	N/A	stevor
PF3D7_1254700	RIF	rifin
PF3D7_1300100	VAR	erythrocyte membrane protein 1, PfEMP1
PF3D7_1300900	N/A	stevor
PF3D7_1301300	N/A	Plasmodium exported protein (PHISTa-like), unknown function, pseudogene
PF3D7_1301600	EBA140	erythrocyte binding antigen-140
PF3D7_1302300	N/A	Plasmodium exported protein, unknown function
PF3D7_1302500	N/A	conserved Plasmodium protein, unknown function
PF3D7_1302800	N/A	40S ribosomal protein S7, putative
PF3D7_1303400	LisH	LisH domain-containing protein, putative
PF3D7_1303500	NHE	sodium/hydrogen exchanger, Na+, H+ antiporter
PF3D7_1303700	N/A	conserved Plasmodium protein, unknown function
PF3D7_1303800	N/A	conserved Plasmodium protein, unknown function
PF3D7_1304200	MIT2	CorA-like Mg2+ transporter protein, putative
PF3D7_1304300	N/A	conserved Plasmodium protein, unknown function
PF3D7_1304600	N/A	conserved Plasmodium protein, unknown function
PF3D7_1305000	N/A	conserved Plasmodium protein, unknown function
PF3D7_1305200	ApiAP2	AP2 domain transcription factor, putative
PF3D7_1305300	N/A	conserved Plasmodium protein, unknown function
PF3D7_1305500	MKP1	mitogen-activated protein kinase phosphatase 1, putative
PF3D7_1306000	N/A	conserved Plasmodium protein, unknown function
PF3D7_1306300	N/A	SAM dependent methyltransferase, putative
PF3D7_1306500	N/A	MORN repeat protein, putative
PF3D7_1306600	N/A	V-type proton ATPase subunit H, putative
PF3D7_1306800	N/A	RED-like protein, putative
PF3D7_1306900	SNRPA	U1 small nuclear ribonucleoprotein A, putative
PF3D7_1307500	N/A	conserved Plasmodium protein, unknown function
PF3D7_1307700	N/A	conserved Plasmodium protein, unknown function
PF3D7_1307900	N/A	tripartite motif protein, putative
PF3D7_1308000	N/A	conserved Plasmodium membrane protein, unknown function
PF3D7_1308400	N/A	conserved Plasmodium protein, unknown function
PF3D7_1308600	N/A	conserved Plasmodium protein, unknown function
PF3D7_1308800	INT	tyrosine recombinase
PF3D7_1309100	N/A	60S ribosomal protein L24, putative
PF3D7_1309120	N/A	unspecified product
PF3D7_1309400	N/A	HORMA domain protein, putative
PF3D7_1309500	GAR1	H/ACA ribonucleoprotein complex subunit 1, putative
PF3D7_1309700	VPS18	vacuolar protein sorting-associated protein 18, putative
PF3D7_1310100	N/A	conserved Plasmodium protein, unknown function
PF3D7_1310200	N/A	conserved Plasmodium protein, unknown function
PF3D7_1310700	N/A	RNA-binding protein, putative
PF3D7_1310800	N/A	conserved Plasmodium protein, unknown function
PF3D7_1311500	RPT1	26S protease regulatory subunit 7, putative
PF3D7_1311700	N/A	cytochrome c, putative
PF3D7_1312000	MCAT	malonyl CoA-acyl carrier protein transacylase
PF3D7_1312200	N/A	conserved Plasmodium protein, unknown function
PF3D7_1312400	IF2a	translation initiation factor IF-2, putative
PF3D7_1312800	N/A	conserved Plasmodium protein, unknown function
PF3D7_1313200	MTFMT	methionyl-tRNA formyltransferase, putative
PF3D7_1313300	N/A	peptidyl-prolyl cis-trans isomerase, putative
PF3D7_1313500	N/A	conserved Plasmodium membrane protein, unknown function
PF3D7_1313600	N/A	conserved Plasmodium protein, unknown function
PF3D7_1313800	N/A	conserved Plasmodium membrane protein, unknown function
PF3D7_1313900	N/A	conserved Plasmodium protein, unknown function
PF3D7_1314000	N/A	conserved Plasmodium protein, unknown function
PF3D7_1314600	LipL1	lipoate-protein ligase 1
PF3D7_1314900	P44	general transcription factor IIH subunit 2
PF3D7_1315000	N/A	conserved Plasmodium protein, unknown function
PF3D7_1315100	PK9	serine/threonine protein kinase
PF3D7_1315300	N/A	conserved Plasmodium protein, unknown function
PF3D7_1315400	N/A	zinc finger (CCCH type) protein, putative
PF3D7_1316000	N/A	protein kinase, putative
PF3D7_1316100	IPK2	inositol polyphosphate kinase, putative
PF3D7_1316400	SAS6L	SAS6-like protein, putative
PF3D7_1316700	N/A	conserved Plasmodium protein, unknown function
PF3D7_1317200	ApiAP2	AP2 domain transcription factor, putative
PF3D7_1317900	N/A	small ribosomal subunit nuclear export protein, putative
PF3D7_1318200	G3PAT	glycerol-3-phosphate 1-O-acyltransferase
PF3D7_1319000	N/A	conserved Plasmodium protein, unknown function
PF3D7_1319100	N/A	conserved protein, unknown function
PF3D7_1319200	N/A	conserved Plasmodium protein, unknown function
PF3D7_1319300	TRM1	tRNA (guanine(26)-N(2))-dimethyltransferase, putative
PF3D7_1319600	N/A	ACDC domain-containing protein, putative
PF3D7_1319700	N/A	protein phosphatase PP2A regulatory subunit A, putative
PF3D7_1319900	N/A	conserved Plasmodium protein, unknown function
PF3D7_1320300	N/A	conserved Plasmodium protein, unknown function
PF3D7_1320700	N/A	conserved Plasmodium protein, unknown function
PF3D7_1321100	N/A	conserved Plasmodium protein, unknown function
PF3D7_1321300	N/A	conserved Plasmodium membrane protein, unknown function
PF3D7_1321400	DHHC8	palmitoyltransferase DHHC8, putative
PF3D7_1321500	PDEbeta	3',5'-cyclic nucleotide phosphodiesterase, putative
PF3D7_1321800	N/A	protein transport protein SFT2, putative
PF3D7_1322100	SET2	histone-lysine N-methyltransferase SET2
PF3D7_1322200	N/A	conserved Plasmodium protein, unknown function
PF3D7_1322300	N/A	conserved Plasmodium protein, unknown function
PF3D7_1322400	N/A	conserved Plasmodium protein, unknown function
PF3D7_1322500	DHHC5	palmitoyltransferase DHHC5
PF3D7_1322600	N/A	conserved Plasmodium protein, unknown function
PF3D7_1322700	N/A	conserved Plasmodium protein, unknown function
PF3D7_1322900	N/A	conserved Plasmodium protein, unknown function
PF3D7_1323800	VPS52	vacuolar protein sorting-associated protein 52, putative
PF3D7_1324000	N/A	conserved Plasmodium protein, unknown function
PF3D7_1324300	N/A	conserved Plasmodium membrane protein, unknown function
PF3D7_1324500	N/A	DEAD box helicase, putative
PF3D7_1324600	N/A	conserved Plasmodium protein, unknown function
PF3D7_1324900	LDH	L-lactate dehydrogenase
PF3D7_1325200	N/A	lactate dehydrogenase, putative
PF3D7_1325400	N/A	conserved Plasmodium protein, unknown function
PF3D7_1325800	N/A	conserved Plasmodium protein, unknown function
PF3D7_1325900	N/A	conserved Plasmodium protein, unknown function
PF3D7_1326000	N/A	conserved Plasmodium protein, unknown function
PF3D7_1326100	N/A	WD repeat-containing protein, putative
PF3D7_1326300	N/A	RNA-binding protein, putative
PF3D7_1326500	N/A	conserved Plasmodium protein, unknown function
PF3D7_1326600	N/A	conserved Plasmodium protein, unknown function
PF3D7_1326700	N/A	conserved Apicomplexan protein, unknown function
PF3D7_1326800	SYN18	syntaxin, Qa-SNARE family
PF3D7_1326900	N/A	conserved Plasmodium membrane protein, unknown function
PF3D7_1327000	N/A	conserved Plasmodium protein, unknown function
PF3D7_1327300	N/A	conserved Plasmodium protein, unknown function
PF3D7_1327500	N/A	conserved Plasmodium protein, unknown function
PF3D7_1328000	N/A	conserved Plasmodium protein, unknown function
PF3D7_1328100	N/A	proteasome subunit beta type-7, putative
PF3D7_1328200	N/A	conserved Plasmodium protein, unknown function
PF3D7_1328500	N/A	alpha/beta-hydrolase, putative
PF3D7_1328600	N/A	conserved Plasmodium protein, unknown function
PF3D7_1328800	SIR2A	transcriptional regulatory protein sir2a
PF3D7_1329100	MyoC	myosin C
PF3D7_1329500	N/A	conserved Plasmodium protein, unknown function
PF3D7_1329800	N/A	conserved Plasmodium protein, unknown function
PF3D7_1330300	N/A	DnaJ protein, putative
PF3D7_1330700	N/A	GPI transamidase subunit PIG-U, putative
PF3D7_1331000	N/A	protein kinase, putative
PF3D7_1331100	POLQ	DNA polymerase theta, putative
PF3D7_1331400	N/A	CPW-WPC family protein
PF3D7_1332200	N/A	conserved Plasmodium protein, unknown function
PF3D7_1332900	N/A	isoleucine--tRNA ligase, putative
PF3D7_1333000	CPN20	20 kDa chaperonin
PF3D7_1333100	N/A	conserved Plasmodium protein, unknown function
PF3D7_1333200	UBA1	ubiquitin-activating enzyme
PF3D7_1333600	UTP4	U3 small nucleolar RNA-associated protein 4, putative
PF3D7_1334000	N/A	RING zinc finger protein, putative
PF3D7_1334100	N/A	conserved Plasmodium protein, unknown function
PF3D7_1334400	MSRP4	MSP7-like protein
PF3D7_1334600	MSRP3	MSP7-like protein
PF3D7_1335300	RH2b	reticulocyte binding protein 2 homologue b
PF3D7_1335400	RH2a	reticulocyte binding protein 2 homologue a
PF3D7_1335600	N/A	conserved Plasmodium protein, unknown function
PF3D7_1335700	N/A	conserved Plasmodium protein, unknown function
PF3D7_1336300	N/A	conserved Plasmodium membrane protein, unknown function
PF3D7_1337500	N/A	conserved Plasmodium protein, unknown function
PF3D7_1337700	N/A	conserved Plasmodium protein, unknown function
PF3D7_1337800	CDPK5	calcium-dependent protein kinase 5
PF3D7_1338400	N/A	SprT-like domain-containing protein, putative
PF3D7_1338500	N/A	conserved Plasmodium protein, unknown function
PF3D7_1338600	N/A	conserved Plasmodium protein, unknown function
PF3D7_1338800	N/A	CPW-WPC family protein
PF3D7_1339500	N/A	mitochondrial ribosomal protein L49 precursor, putative
PF3D7_1339600	N/A	conserved Plasmodium protein, unknown function
PF3D7_1339700	N/A	conserved Plasmodium protein, unknown function
PF3D7_1340000	PSOP7	secreted ookinete protein, putative
PF3D7_1340300	N/A	nucleolar complex protein 2, putative
PF3D7_1340500	N/A	conserved Plasmodium protein, unknown function
PF3D7_1340700	RAB11b	ras-related protein Rab-11B
PF3D7_1341600	GPI10	GPI mannosyltransferase 3
PF3D7_1341900	N/A	V-type proton ATPase subunit D, putative
PF3D7_1342200	N/A	conserved Plasmodium membrane protein, unknown function
PF3D7_1342400	CK2beta2	casein kinase II beta chain
PF3D7_1342900	ApiAP2	AP2 domain transcription factor, putative
PF3D7_1343800	N/A	conserved Plasmodium protein, unknown function
PF3D7_1344000	N/A	aminomethyltransferase, putative
PF3D7_1344100	N/A	krox-like protein, putative
PF3D7_1344200	HSP110	heat shock protein 110, putative
PF3D7_1344300	N/A	zinc finger protein, putative
PF3D7_1344400	N/A	conserved Plasmodium protein, unknown function
PF3D7_1344700	N/A	conserved Plasmodium protein, unknown function
PF3D7_1344900	N/A	conserved Plasmodium protein, unknown function
PF3D7_1345000	N/A	conserved Plasmodium protein, unknown function
PF3D7_1345500	UBC	ubiquitin-conjugating enzyme E2
PF3D7_1345600	N/A	inner membrane complex protein
PF3D7_1345800	N/A	conserved Plasmodium protein, unknown function
PF3D7_1346000	N/A	dynactin subunit 2, putative
PF3D7_1346200	N/A	nuclear import protein MOG1, putative
PF3D7_1346400	N/A	conserved Plasmodium protein, unknown function
PF3D7_1346600	N/A	conserved Plasmodium protein, unknown function
PF3D7_1346700	P48/45	6-cysteine protein
PF3D7_1347000	WDR92	WD repeat-containing protein 92, putative
PF3D7_1347600	N/A	conserved Plasmodium protein, unknown function
PF3D7_1347700	ECT	ethanolamine-phosphate cytidylyltransferase
PF3D7_1347800	LRR4.1	leucine-rich repeat protein
PF3D7_1347900	N/A	conserved Plasmodium protein, unknown function
PF3D7_1348300	N/A	elongation factor Tu, putative
PF3D7_1348400	N/A	conserved Plasmodium membrane protein, unknown function
PF3D7_1348600	N/A	conserved Plasmodium protein, unknown function
PF3D7_1348800	N/A	E1-E2 ATPase, putative
PF3D7_1349000	N/A	conserved Plasmodium protein, unknown function
PF3D7_1349300	TKL3	tyrosine kinase-like protein
PF3D7_1349500	N/A	conserved Plasmodium protein, unknown function
PF3D7_1349700	N/A	peptidase, putative
PF3D7_1349800	N/A	nucleolar preribosomal associated cytoplasmic ATPase, putative
PF3D7_1350100	KRS1	lysine--tRNA ligase
PF3D7_1350700	N/A	N6-adenine-specific methylase, putative
PF3D7_1350800	N/A	conserved Plasmodium protein, unknown function
PF3D7_1350900	AP2-O4	AP2 domain transcription factor AP2-O4, putative
PF3D7_1351000	N/A	phosphatidylinositol transfer protein, putative
PF3D7_1351200	N/A	conserved Plasmodium protein, unknown function
PF3D7_1351400	N/A	60S ribosomal protein L17, putative
PF3D7_1351600	GK	glycerol kinase
PF3D7_1351700	IMC1f	inner membrane complex protein 1f, putative
PF3D7_1352000	N/A	conserved Plasmodium protein, unknown function
PF3D7_1352100	ABCB6	ABC transporter B family member 6, putative
PF3D7_1352200	UTP15	U3 small nucleolar RNA-associated protein 15, putative
PF3D7_1352400	N/A	conserved Plasmodium protein, unknown function
PF3D7_1352700	N/A	P-loop containing nucleoside triphosphate hydrolase, putative
PF3D7_1352800	MON1	vacuolar fusion protein MON1, putative
PF3D7_1352900	N/A	Plasmodium exported protein, unknown function
PF3D7_1353300	N/A	conserved Plasmodium protein, unknown function
PF3D7_1353800	N/A	proteasome subunit alpha type-4, putative
PF3D7_1353900	N/A	proteasome subunit alpha type-7, putative
PF3D7_1354100	N/A	conserved Plasmodium protein, unknown function
PF3D7_1354400	N/A	V-type proton ATPase 21 kDa proteolipid subunit, putative
PF3D7_1354700	N/A	conserved Plasmodium protein, unknown function
PF3D7_1354800	MCA1	metacaspase 1
PF3D7_1355200	N/A	RAP protein, putative
PF3D7_1355600	N/A	conserved Plasmodium protein, unknown function
PF3D7_1356000	N/A	conserved Plasmodium protein, unknown function
PF3D7_1356400	N/A	phosphatase 2A regulatory subunit-related protein, putative
PF3D7_1356600	N/A	regulator of chromosome condensation, putative
PF3D7_1356700	N/A	DnaJ protein, putative
PF3D7_1356800	ARK3	serine/threonine protein kinase, putative
PF3D7_1356900	PK5	protein kinase 5
PF3D7_1357100	N/A	elongation factor 1-alpha
PF3D7_1357200	N/A	glutamate--tRNA ligase
PF3D7_1357400	N/A	conserved Plasmodium protein, unknown function
PF3D7_1357500	N/A	DNA helicase, putative
PF3D7_1357700	UTP21	U3 small nucleolar RNA-associated protein 21, putative
PF3D7_1358000	N/A	patatin-like phospholipase, putative
PF3D7_1358200	N/A	conserved Plasmodium protein, unknown function
PF3D7_1358300	ROM7	rhomboid protease ROM7
PF3D7_1358500	N/A	zinc finger protein, putative
PF3D7_1358600	N/A	zinc finger protein, putative
PF3D7_1359000	N/A	conserved Plasmodium protein, unknown function
PF3D7_1359300	DIS3	exosome complex exonuclease RRP44
PF3D7_1359500	N/A	conserved Plasmodium protein, unknown function
PF3D7_1359700	N/A	conserved Plasmodium protein, unknown function
PF3D7_1359900	N/A	conserved Plasmodium membrane protein, unknown function
PF3D7_1360100	N/A	RNA-binding protein, putative
PF3D7_1360400	N/A	conserved Plasmodium protein, unknown function
PF3D7_1360500	GCbeta	guanylyl cyclase beta
PF3D7_1360700	PIAS	E3 SUMO-protein ligase PIAS, putative
PF3D7_1360800	FLN	falcilysin
PF3D7_1360900	N/A	polyadenylate-binding protein, putative
PF3D7_1361200	N/A	conserved Plasmodium protein, unknown function
PF3D7_1361300	N/A	conserved Plasmodium protein, unknown function
PF3D7_1361400	ADF2	actin-depolymerizing factor 2
PF3D7_1361800	GAC	glideosome-associated connector
PF3D7_1362100	14-3-3II	14-3-3 protein
PF3D7_1362700	N/A	conserved Plasmodium protein, unknown function
PF3D7_1362800	N/A	conserved Plasmodium protein, unknown function
PF3D7_1362900	N/A	conserved Plasmodium protein, unknown function
PF3D7_1363000	N/A	conserved Plasmodium protein, unknown function
PF3D7_1363200	PNKP	bifunctional polynucleotide phosphatase/kinase
PF3D7_1363400	DOA1	polyubiquitin binding protein, putative
PF3D7_1363500	N/A	DNase I-like protein, putative
PF3D7_1363900	N/A	unspecified product
PF3D7_1364000	N/A	conserved Plasmodium protein, unknown function
PF3D7_1364200	N/A	conserved Plasmodium protein, unknown function
PF3D7_1364300	PRP16	pre-mRNA-splicing factor ATP-dependent RNA helicase PRP16
PF3D7_1364400	N/A	conserved Plasmodium protein, unknown function
PF3D7_1364900	FC	ferrochelatase
PF3D7_1365300	N/A	conserved Plasmodium protein, unknown function
PF3D7_1365400	Uba2	ubiquitin-activating enzyme
PF3D7_1365800	N/A	conserved Plasmodium protein, unknown function
PF3D7_1366300	N/A	conserved Plasmodium protein, unknown function
PF3D7_1366400	RHOP148	rhoptry protein RHOP148
PF3D7_1366800	N/A	phosphatidylserine synthase, putative
PF3D7_1366900	N/A	conserved Plasmodium protein, unknown function
PF3D7_1367700	AlaRS	alanine--tRNA ligase
PF3D7_1368000	N/A	conserved Plasmodium protein, unknown function
PF3D7_1368500	N/A	conserved Plasmodium protein, unknown function
PF3D7_1368800	ERCC4	DNA repair endonuclease, putative
PF3D7_1369000	GPAA1	glycosylphosphatidylinositol anchor attachment 1 protein, putative
PF3D7_1369200	N/A	conserved Plasmodium protein, unknown function
PF3D7_1369400	N/A	conserved Plasmodium protein, unknown function
PF3D7_1369700	N/A	U2 small nuclear ribonucleoprotein A', putative
PF3D7_1370500	N/A	unspecified product
PF3D7_1370800	N/A	unspecified product
PF3D7_1371000	N/A	18S ribosomal RNA
PF3D7_1371300	N/A	28S ribosomal RNA
PF3D7_1371600	EBL1	erythrocyte binding like protein 1, pseudogene
PF3D7_1371700	N/A	serine/threonine protein kinase, FIKK family
PF3D7_1372000	N/A	Plasmodium exported protein (PHISTa), unknown function
PF3D7_1372100	GEXP04	Plasmodium exported protein (PHISTb), unknown function
PF3D7_1372300	N/A	Plasmodium exported protein (PHIST), unknown function
PF3D7_1400700	N/A	stevor
PF3D7_1401900	N/A	conserved Plasmodium protein, unknown function
PF3D7_1402100	N/A	conserved Plasmodium protein, unknown function
PF3D7_1402400	N/A	zinc finger protein, putative
PF3D7_1402800	N/A	conserved Plasmodium protein, unknown function
PF3D7_1402900	N/A	conserved Plasmodium protein, unknown function
PF3D7_1403000	N/A	conserved Plasmodium protein, unknown function
PF3D7_1403100	CND1	condensin complex subunit 1, putative
PF3D7_1403200	N/A	conserved Plasmodium protein, unknown function
PF3D7_1403400	N/A	conserved Plasmodium protein, unknown function
PF3D7_1403500	N/A	dynein light chain, putative
PF3D7_1403700	TRAM	translocation associated membrane protein, putative
PF3D7_1403800	MISFIT	nuclear formin-like protein MISFIT, putative
PF3D7_1404600	ACalpha	adenylyl cyclase alpha
PF3D7_1405000	N/A	conserved Plasmodium protein, unknown function
PF3D7_1405400	MutS	DNA mismatch repair protein, putative
PF3D7_1405700	N/A	RING zinc finger protein, putative
PF3D7_1405900	N/A	RNA-binding protein, putative
PF3D7_1406100	N/A	conserved Plasmodium protein, unknown function
PF3D7_1406200	N/A	conserved Plasmodium protein, unknown function
PF3D7_1406400	PPR	pentatricopeptide repeat domain-containing protein, putative
PF3D7_1406500	WDR65	WD repeat-containing protein 65, putative
PF3D7_1406600	ClpC	ATP-dependent Clp protease regulatory subunit ClpC, putative
PF3D7_1407000	CCp3	LCCL domain-containing protein
PF3D7_1407600	N/A	conserved Plasmodium protein, unknown function
PF3D7_1408600	N/A	40S ribosomal protein S8e, putative
PF3D7_1408700	N/A	conserved Plasmodium protein, unknown function
PF3D7_1409000	N/A	WD repeat-containing protein, putative
PF3D7_1409100	N/A	aldo-keto reductase, putative
PF3D7_1409500	N/A	conserved Plasmodium protein, unknown function
PF3D7_1409600	N/A	conserved Plasmodium protein, unknown function
PF3D7_1409700	N/A	conserved Plasmodium protein, unknown function
PF3D7_1409800	CELF2	CUGBP Elav-like family member 2, putative
PF3D7_1410100	N/A	alpha/beta hydrolase, putative
PF3D7_1410300	N/A	WD repeat-containing protein, putative
PF3D7_1411000	N/A	conserved Plasmodium protein, unknown function
PF3D7_1411100	N/A	conserved Plasmodium membrane protein, unknown function, unspecified product
PF3D7_1411400	PREX	plastid replication-repair enzyme
PF3D7_1411600	N/A	GTP-binding protein, putative
PF3D7_1411700	N/A	methyltransferase, putative
PF3D7_1411800	N/A	conserved Plasmodium protein, unknown function
PF3D7_1412400	N/A	conserved Plasmodium protein, unknown function
PF3D7_1412700	N/A	AAA family ATPase, putative
PF3D7_1413200	N/A	conserved Plasmodium protein, unknown function
PF3D7_1413700	N/A	conserved Plasmodium protein, unknown function
PF3D7_1414100	N/A	conserved Plasmodium protein, unknown function
PF3D7_1414500	ABCk2	atypical protein kinase, ABC-1 family, putative
PF3D7_1414700	N/A	ubiquitin carboxyl-terminal hydrolase, putative
PF3D7_1414900	N/A	ATP-dependent protease, putative
PF3D7_1415100	N/A	conserved Plasmodium protein, unknown function
PF3D7_1415500	N/A	conserved Plasmodium membrane protein, unknown function
PF3D7_1415600	N/A	conserved Plasmodium protein, unknown function
PF3D7_1416400	N/A	conserved Plasmodium protein, unknown function
PF3D7_1416600	N/A	conserved Plasmodium protein, unknown function
PF3D7_1416900	N/A	prefoldin subunit 2, putative
PF3D7_1417200	N/A	NOT family protein, putative
PF3D7_1417300	ATG4	cysteine protease ATG4, putative
PF3D7_1417400	EPAC	rap guanine nucleotide exchange factor, putative, pseudogene
PF3D7_1417600	N/A	conserved Plasmodium protein, unknown function
PF3D7_1418200	N/A	conserved Plasmodium protein, unknown function
PF3D7_1419000	N/A	conserved Plasmodium protein, unknown function
PF3D7_1419200	N/A	thioredoxin-like protein, putative
PF3D7_1419400	N/A	conserved Plasmodium membrane protein, unknown function
PF3D7_1419600	N/A	conserved Plasmodium protein, unknown function
PF3D7_1420100	N/A	conserved Plasmodium protein, unknown function
PF3D7_1420200	N/A	tetratricopeptide repeat protein, putative
PF3D7_1420300	HEP1	DNL-type zinc finger protein
PF3D7_1420900	N/A	mannose-1-phosphate guanyltransferase, putative
PF3D7_1421100	N/A	conserved Plasmodium protein, unknown function
PF3D7_1421300	N/A	conserved Plasmodium protein, unknown function
PF3D7_1422400	N/A	conserved Plasmodium protein, unknown function
PF3D7_1422500	HRD1	ERAD-associated E3 ubiquitin-protein ligase HRD1
PF3D7_1422600	N/A	conserved Plasmodium protein, unknown function
PF3D7_1422900	N/A	14-3-3 protein, putative
PF3D7_1423300	PP7	serine/threonine protein phosphatase 7
PF3D7_1423500	N/A	conserved Plasmodium protein, unknown function
PF3D7_1423800	VPS3	vacuolar protein sorting-associated protein 3, putative
PF3D7_1424400	N/A	60S ribosomal protein L7-3, putative
PF3D7_1424600	N/A	small nucleolar RNA snoR28
PF3D7_1425400	N/A	DEAD/DEAH box helicase, putative
PF3D7_1425600	N/A	zinc finger protein, putative
PF3D7_1425800	N/A	conserved Plasmodium protein, unknown function
PF3D7_1426100	N/A	basic transcription factor 3b, putative
PF3D7_1426300	N/A	dynein-associated protein, putative
PF3D7_1426800	N/A	conserved Plasmodium protein, unknown function
PF3D7_1427000	N/A	conserved Plasmodium protein, unknown function
PF3D7_1427300	N/A	conserved Plasmodium protein, unknown function
PF3D7_1428000	N/A	conserved Plasmodium membrane protein, unknown function
PF3D7_1428100	N/A	WW domain-binding protein 11, putative
PF3D7_1428500	N/A	protein kinase, putative
PF3D7_1428900	N/A	conserved Plasmodium protein, unknown function
PF3D7_1429100	N/A	apicoplast ribosomal protein L15 precursor, putative
PF3D7_1429200	AP2-O3	AP2 domain transcription factor AP2-O3, putative
PF3D7_1429300	N/A	CPW-WPC family protein
PF3D7_1429400	N/A	rRNA (adenosine-2'-O-)-methyltransferase, putative
PF3D7_1429900	WRN	ADP-dependent DNA helicase RecQ
PF3D7_1430000	N/A	conserved Plasmodium protein, unknown function
PF3D7_1430200	N/A	plasmepsin IX
PF3D7_1430400	ATG5	autophagy protein 5, putative
PF3D7_1430500	N/A	conserved Plasmodium protein, unknown function
PF3D7_1430600	N/A	exodeoxyribonuclease III, putative
PF3D7_1430800	N/A	conserved Plasmodium protein, unknown function
PF3D7_1431200	N/A	OST-HTH associated domain protein, putative
PF3D7_1431300	LSG1	large subunit GTPase 1, putative
PF3D7_1431400	N/A	conserved Plasmodium protein, unknown function
PF3D7_1431800	N/A	apyrase, putative
PF3D7_1431900	ISC3	inner membrane complex suture component, putative
PF3D7_1432000	SYN11	syntaxin, Qa-SNARE family
PF3D7_1432100	N/A	voltage-dependent anion-selective channel protein, putative
PF3D7_1432200	N/A	conserved Plasmodium protein, unknown function
PF3D7_1432300	N/A	conserved Plasmodium protein, unknown function
PF3D7_1432400	LRR5	leucine-rich repeat protein
PF3D7_1433100	N/A	HID1 domain-containing protein, putative
PF3D7_1433200	N/A	conserved Plasmodium protein, unknown function
PF3D7_1433300	N/A	chromatin assembly factor 1 P55 subunit, putative
PF3D7_1433400	N/A	conserved Plasmodium membrane protein, unknown function
PF3D7_1433700	N/A	conserved Plasmodium protein, unknown function
PF3D7_1433800	N/A	conserved Plasmodium protein, unknown function
PF3D7_1433900	N/A	protein kinase, putative
PF3D7_1434400	N/A	conserved Plasmodium membrane protein, unknown function
PF3D7_1434500	N/A	dynein-related AAA-type ATPase, putative
PF3D7_1435300	N/A	NAD(P)H-dependent glutamate synthase, putative
PF3D7_1435600	N/A	conserved Plasmodium protein, unknown function
PF3D7_1435800	ERA	GTPase Era, putative
PF3D7_1436100	N/A	conserved Plasmodium membrane protein, unknown function
PF3D7_1436200	N/A	conserved Plasmodium protein, unknown function
PF3D7_1436600	PKG	cGMP-dependent protein kinase
PF3D7_1436700	N/A	conserved Plasmodium protein, unknown function
PF3D7_1437000	N/A	N-acetyltransferase, putative
PF3D7_1437700	N/A	succinyl-CoA ligase, putative
PF3D7_1438400	MCA2	metacaspase-like protein
PF3D7_1438500	CPSF3	cleavage and polyadenylation specificity factor subunit 3, putative
PF3D7_1439100	N/A	DEAD/DEAH box helicase, putative
PF3D7_1439200	N/A	conserved Plasmodium protein, unknown function
PF3D7_1439300	N/A	Sad1/UNC domain-containing protein, putative
PF3D7_1439500	ORP2	oocyst rupture protein 2, putative
PF3D7_1439700	N/A	leucine carboxyl methyltransferase, putative
PF3D7_1440000	N/A	conserved Plasmodium protein, unknown function
PF3D7_1440200	SPP	stromal-processing peptidase, putative
PF3D7_1440400	N/A	conserved Plasmodium protein, unknown function
PF3D7_1440600	N/A	conserved Plasmodium protein, unknown function
PF3D7_1440700	N/A	adaptor complexes medium subunit family
PF3D7_1440800	MFS6	major facilitator superfamily domain-containing protein, putative
PF3D7_1440900	N/A	conserved Plasmodium protein, unknown function
PF3D7_1441000	NCS2	cytoplasmic tRNA 2-thiolation protein 2, putative
PF3D7_1441300	N/A	serine/threonine protein kinase, putative
PF3D7_1441500	N/A	conserved Plasmodium protein, unknown function
PF3D7_1441600	N/A	acid cluster protein 33 homologue, putative
PF3D7_1441700	ATP23	mitochondrial inner membrane protease ATP23, putative
PF3D7_1441800	N/A	vacuolar-sorting protein SNF7, putative
PF3D7_1442000	N/A	ADP-ribosylation factor, putative
PF3D7_1442400	N/A	conserved Plasmodium protein, unknown function
PF3D7_1442600	TREP	TRAP-like protein
PF3D7_1442700	N/A	conserved Plasmodium protein, unknown function
PF3D7_1442900	SEC7	protein transport protein SEC7, putative
PF3D7_1443000	SRPK2	serine/threonine protein kinase
PF3D7_1443200	N/A	conserved Plasmodium protein, unknown function
PF3D7_1443300	LSM5	U6 snRNA-associated Sm-like protein LSm5, putative
PF3D7_1443500	PARN	poly(A)-specific ribonuclease PARN, putative
PF3D7_1443600	N/A	gamma-tubulin complex component, putative
PF3D7_1444100	N/A	conserved Plasmodium protein, unknown function
PF3D7_1444400	N/A	conserved Plasmodium protein, unknown function
PF3D7_1444500	IK1	eukaryotic initiation factor 2alpha kinase 1
PF3D7_1444600	N/A	conserved Plasmodium protein, unknown function
PF3D7_1445000	N/A	conserved Plasmodium protein, unknown function
PF3D7_1445100	N/A	histidine--tRNA ligase, putative
PF3D7_1445300	N/A	mitochondrial ribosomal protein S29 precursor, putative
PF3D7_1445800	N/A	conserved Plasmodium membrane protein, unknown function
PF3D7_1445900	DDX5	ATP-dependent RNA helicase DDX5, putative
PF3D7_1446100	N/A	conserved Plasmodium protein, unknown function
PF3D7_1446500	N/A	conserved Plasmodium protein, unknown function
PF3D7_1446900	N/A	glutaminyl-peptide cyclotransferase, putative
PF3D7_1447200	N/A	conserved Plasmodium protein, unknown function
PF3D7_1447700	N/A	conserved Plasmodium protein, unknown function
PF3D7_1447800	N/A	calponin homology domain-containing protein, putative
PF3D7_1448000	UTP12	U3 small nucleolar RNA-associated protein 12, putative
PF3D7_1448500	N/A	conserved Plasmodium protein, unknown function
PF3D7_1448900	N/A	conserved Plasmodium protein, unknown function
PF3D7_1449100	N/A	conserved Plasmodium protein, unknown function
PF3D7_1449600	N/A	conserved Plasmodium protein, unknown function
PF3D7_1450300	CPR	NADPH--cytochrome P450 reductase, putative
PF3D7_1450400	N/A	zinc finger protein, putative
PF3D7_1450500	N/A	conserved Plasmodium protein, unknown function
PF3D7_1451000	N/A	conserved Plasmodium protein, unknown function
PF3D7_1451300	NSE2	E3 SUMO-protein ligase NSE2, putative
PF3D7_1452000	RON2	rhoptry neck protein 2
PF3D7_1452600	N/A	conserved Plasmodium protein, unknown function
PF3D7_1452700	N/A	U1 snRNA associated protein, putative
PF3D7_1453100	N/A	dynactin subunit 4, putative
PF3D7_1453200	N/A	conserved Plasmodium protein, unknown function
PF3D7_1453400	N/A	conserved Plasmodium protein, unknown function
PF3D7_1453500	N/A	pyridine nucleotide transhydrogenase, putative
PF3D7_1453600	N/A	RAP protein, putative
PF3D7_1453900	N/A	conserved Plasmodium protein, unknown function
PF3D7_1454200	N/A	conserved Plasmodium protein, unknown function
PF3D7_1454300	KIN	serine/threonine protein kinase KIN
PF3D7_1455300	N/A	conserved Plasmodium protein, unknown function
PF3D7_1455600	N/A	ferlin, putative
PF3D7_1455700	N/A	conserved Plasmodium protein, unknown function
PF3D7_1455900	N/A	polyprenol reductase, putative
PF3D7_1456000	ApiAP2	AP2 domain transcription factor, putative
PF3D7_1456100	SHMT	serine hydroxymethyltransferase, putative
PF3D7_1456200	N/A	conserved Plasmodium protein, unknown function
PF3D7_1456400	N/A	conserved Plasmodium protein, unknown function
PF3D7_1456500	N/A	conserved Plasmodium protein, unknown function
PF3D7_1457400	N/A	conserved Plasmodium protein, unknown function
PF3D7_1457700	N/A	large ribosomal subunit nuclear export factor, putative
PF3D7_1457800	N/A	conserved Plasmodium protein, unknown function
PF3D7_1457900	N/A	conserved Plasmodium protein, unknown function
PF3D7_1458300	N/A	conserved Plasmodium protein, unknown function
PF3D7_1458500	SAS4	spindle assembly abnormal protein 4, putative
PF3D7_1458600	N/A	conserved Plasmodium protein, unknown function
PF3D7_1459200	N/A	WD repeat-containing protein, putative
PF3D7_1459300	N/A	OPA3-like protein, putative
PF3D7_1459800	N/A	bax inhibitor 1, putative
PF3D7_1460600	ISP3	inner membrane complex sub-compartment protein 3
PF3D7_1460700	RPL27	60S ribosomal protein L27
PF3D7_1460800	N/A	snRNA-activating protein complex subunit 3, putative
PF3D7_1461000	N/A	conserved Plasmodium protein, unknown function
PF3D7_1461100	N/A	conserved Plasmodium protein, unknown function
PF3D7_1461400	N/A	conserved Plasmodium protein, unknown function
PF3D7_1461800	N/A	conserved Plasmodium protein, unknown function
PF3D7_1462100	N/A	conserved Plasmodium protein, unknown function
PF3D7_1462400	N/A	conserved Plasmodium protein, unknown function
PF3D7_1462800	GAPDH	glyceraldehyde-3-phosphate dehydrogenase
PF3D7_1462900	N/A	conserved Plasmodium protein, unknown function
PF3D7_1463200	RFC3	replication factor C subunit 3, putative
PF3D7_1463300	N/A	DNA polymerase alpha subunit B, putative
PF3D7_1463900	N/A	EF-hand calcium-binding domain-containing protein, putative
PF3D7_1464100	N/A	conserved Plasmodium protein, unknown function
PF3D7_1464200	N/A	zinc finger protein, putative
PF3D7_1464300	N/A	conserved Plasmodium protein, unknown function
PF3D7_1464500	N/A	conserved Plasmodium membrane protein, unknown function
PF3D7_1464600	UIS2	serine/threonine protein phosphatase UIS2, putative
PF3D7_1465100	COG6	conserved oligomeric Golgi complex subunit 6, putative
PF3D7_1465700	N/A	plasmepsin VIII, putative
PF3D7_1465800	N/A	dynein beta chain, putative
[truncated: 62 more rows]

## Sheet: S_sense
Geneid	symbol	product
mal_rna_15	SSUD	unspecified product
mal_rna_17	LSUE	unspecified product
PF3D7_0100200	RIF	rifin
PF3D7_0100400	RIF	rifin
PF3D7_0101100	EPF4	exported protein family 4
PF3D7_0102500	EBA181	erythrocyte binding antigen-181
PF3D7_0102600	FIKK1	serine/threonine protein kinase, FIKK family
PF3D7_0102700	MaTrA	merozoite-associated tryptophan-rich antigen
PF3D7_0103100	VPS51	vacuolar protein sorting-associated protein 51, putative
PF3D7_0103500	N/A	conserved Plasmodium protein, unknown function
PF3D7_0103600	N/A	ATP-dependent RNA helicase, putative
PF3D7_0103800	ARP1	actin-related protein
PF3D7_0104000	TRSP	thrombospondin-related sporozoite protein
PF3D7_0104300	UBP1	ubiquitin carboxyl-terminal hydrolase 1, putative
PF3D7_0104600	N/A	conserved Plasmodium protein, unknown function
PF3D7_0105200	N/A	RAP protein, putative
PF3D7_0105600	N/A	conserved Plasmodium protein, unknown function
PF3D7_0105700	N/A	asparagine-rich antigen Pfa35-2
PF3D7_0106600	N/A	conserved Plasmodium protein, unknown function
PF3D7_0107100	N/A	conserved Plasmodium protein, unknown function
PF3D7_0107300	N/A	conserved Plasmodium protein, unknown function
PF3D7_0107500	N/A	lipid/sterol:H+ symporter
PF3D7_0107600	N/A	serine/threonine protein kinase, putative
PF3D7_0107700	N/A	conserved Plasmodium membrane protein, unknown function
PF3D7_0107800	MRE11	double-strand break repair protein MRE11
PF3D7_0108500	N/A	conserved Plasmodium protein, unknown function
PF3D7_0108600	N/A	conserved Plasmodium protein, unknown function
PF3D7_0109100	CCp5	LCCL domain-containing protein
PF3D7_0109300	N/A	fatty acid elongation protein, GNS1/SUR4 family, putative
PF3D7_0109800	cPheRS	phenylalanine--tRNA ligase alpha subunit
PF3D7_0109950	N/A	conserved Plasmodium protein, unknown function
PF3D7_0110500	N/A	bromodomain protein, putative
PF3D7_0110900	AKLP1	adenylate kinase-like protein 1
PF3D7_0111000	N/A	kinesin-8, putative
PF3D7_0111300	N/A	replication factor c protein, putative
PF3D7_0111800	N/A	eukaryotic translation initiation factor 4E, putative
PF3D7_0111900	N/A	conserved protein, unknown function
PF3D7_0112200	MRP1	multidrug resistance-associated protein 1
PF3D7_0112300	N/A	18S ribosomal RNA
PF3D7_0112700	N/A	28S ribosomal RNA
PF3D7_0112800	N/A	Plasmodium exported protein (hyp11), unknown function
PF3D7_0113100	SURF1.1	surface-associated interspersed protein 1.1 (SURFIN 1.1)
PF3D7_0113200	N/A	Plasmodium exported protein, unknown function
PF3D7_0113300	N/A	Plasmodium exported protein (hyp1), unknown function
PF3D7_0113700	HSP40	heat shock protein 40, type II
PF3D7_0113800	N/A	DBL containing protein, unknown function
PF3D7_0114000	EPF1	exported protein family 1
PF3D7_0114100	MC-2TM	Pfmc-2TM Maurer's cleft two transmembrane protein
PF3D7_0115000	SURF1.3	surface-associated interspersed protein 1.3 (SURFIN 1.3)
PF3D7_0115100	N/A	Plasmodium exported protein (PHISTa), unknown function
PF3D7_0201700	N/A	DnaJ protein, putative
PF3D7_0201900	EMP3	erythrocyte membrane protein 3
PF3D7_0202300	N/A	Plasmodium exported protein (hyp11), unknown function
PF3D7_0202600	N/A	conserved Plasmodium protein, unknown function
PF3D7_0202700	OPP	octaprenyl pyrophosphate synthase
PF3D7_0202900	DHHC12	palmitoyltransferase DHHC12, putative
PF3D7_0203100	N/A	protein kinase, putative
PF3D7_0203600	N/A	conserved Plasmodium protein, unknown function
PF3D7_0203700	MAK16	protein MAK16, putative
PF3D7_0203800	N/A	conserved Plasmodium protein, unknown function
PF3D7_0203900	N/A	5'-3' exonuclease, N-terminal resolvase-like domain, putative
PF3D7_0204000	N/A	condensin-2 complex subunit H2, putative
PF3D7_0204100	N/A	conserved Plasmodium protein, unknown function
PF3D7_0204600	N/A	5'-3' exonuclease, putative
PF3D7_0204800	N/A	3'-5' exonuclease, putative
PF3D7_0205000	N/A	conserved Plasmodium protein, unknown function
PF3D7_0205100	N/A	conserved Plasmodium protein, unknown function
PF3D7_0205200	N/A	conserved Plasmodium protein, unknown function
PF3D7_0205300	N/A	conserved Plasmodium protein, unknown function
PF3D7_0205400	N/A	PCI domain-containing protein, putative
PF3D7_0205900	RPN1	26S proteasome regulatory subunit RPN1, putative
PF3D7_0206000	RAD2	DNA repair protein RAD2, putative
PF3D7_0206300	AROM	pentafunctional AROM polypeptide, putative, pseudogene
PF3D7_0206500	N/A	conserved Plasmodium protein, unknown function
PF3D7_0206700	ADSL	adenylosuccinate lyase
PF3D7_0207100	N/A	conserved Plasmodium protein, unknown function
PF3D7_0207600	SERA5	serine repeat antigen 5
PF3D7_0207700	SERA4	serine repeat antigen 4
PF3D7_0207800	SERA3	serine repeat antigen 3
PF3D7_0207900	SERA2	serine repeat antigen 2
PF3D7_0208100	N/A	conserved Plasmodium protein, unknown function
PF3D7_0208300	N/A	conserved Plasmodium protein, unknown function
PF3D7_0208400	N/A	conserved Plasmodium protein, unknown function
PF3D7_0208700	N/A	conserved Plasmodium protein, unknown function, unspecified product
PF3D7_0208800	N/A	conserved Plasmodium protein, unknown function
PF3D7_0209200	N/A	3'exoribonuclease, putative
PF3D7_0209500	N/A	conserved Plasmodium protein, unknown function
PF3D7_0210100	N/A	60S ribosomal protein L37ae, putative
PF3D7_0210200	N/A	conserved Plasmodium protein, unknown function
PF3D7_0210500	N/A	conserved Plasmodium protein, unknown function
PF3D7_0210700	SYN17	syntaxin, Qa-SNARE family
PF3D7_0211000	N/A	unspecified product
PF3D7_0211100	N/A	conserved Plasmodium protein, unknown function
PF3D7_0211200	RAB5a	ras-related protein Rab-5A
PF3D7_0211700	TKL1	tyrosine kinase-like protein, putative
PF3D7_0212400	N/A	conserved Plasmodium membrane protein, unknown function
PF3D7_0212500	N/A	conserved Plasmodium protein, unknown function
PF3D7_0212700	N/A	SRR1-like protein
PF3D7_0212800	MATE	multidrug efflux pump, putative
PF3D7_0213100	SIS1	protein SIS1
PF3D7_0213400	PK7	protein kinase 7
PF3D7_0213900	N/A	conserved Plasmodium protein, unknown function
PF3D7_0214100	SEC31	protein transport protein SEC31
PF3D7_0214200	N/A	mitochondrial ribosomal protein L13 precursor, putative
PF3D7_0214300	N/A	conserved Plasmodium protein, unknown function
PF3D7_0214600	N/A	serine/threonine protein kinase, putative
PF3D7_0214800	N/A	conserved Plasmodium membrane protein, unknown function
PF3D7_0215000	ACS9	acyl-CoA synthetase
PF3D7_0215200	N/A	conserved Plasmodium protein, unknown function
PF3D7_0215300	ACS8	acyl-CoA synthetase
PF3D7_0215800	ORC5	origin recognition complex subunit 5
PF3D7_0215900	DHHC11	palmitoyltransferase DHHC11, putative
PF3D7_0216000	N/A	DEAD/DEAH box helicase, putative
PF3D7_0216300	N/A	conserved Plasmodium protein, unknown function
PF3D7_0216500	N/A	conserved Plasmodium protein, unknown function
PF3D7_0216900	N/A	conserved Plasmodium protein, unknown function
PF3D7_0217000	N/A	conserved Plasmodium membrane protein, unknown function
PF3D7_0217200	N/A	conserved Plasmodium protein, unknown function
PF3D7_0218200	N/A	conserved Plasmodium protein, unknown function
PF3D7_0218600	N/A	conserved Plasmodium protein, unknown function
PF3D7_0219100	N/A	conserved protein, unknown function
PF3D7_0219400	N/A	ribosome associated membrane protein RAMP4, putative, unspecified product
PF3D7_0220300	N/A	Plasmodium exported protein, unknown function
PF3D7_0220400	N/A	DnaJ protein, putative, pseudogene
PF3D7_0220700	N/A	Plasmodium exported protein (hyp9), unknown function
PF3D7_0220800	CLAG2	cytoadherence linked asexual protein 2
PF3D7_0222300	EPF4	exported protein family 4, pseudogene
PF3D7_0223500	VAR	erythrocyte membrane protein 1, PfEMP1
PF3D7_0301900	N/A	conserved Plasmodium protein, unknown function
PF3D7_0302000	PRP46	pre-mRNA-splicing factor PRP46, putative
PF3D7_0302100	SRPK1	serine/threonine protein kinase
PF3D7_0302200	CLAG3.2	cytoadherence linked asexual protein 3.2
PF3D7_0302300	N/A	erythrocyte membrane protein 1 (PfEMP1), pseudogene
PF3D7_0302500	CLAG3.1	cytoadherence linked asexual protein 3.1
PF3D7_0302600	ABCB4	ABC transporter B family member 4, putative
PF3D7_0302800	N/A	conserved Plasmodium protein, unknown function
PF3D7_0302900	N/A	exportin-1, putative
PF3D7_0303100	N/A	conserved Plasmodium protein, unknown function
PF3D7_0303300	RPB6	DNA-directed RNA polymerases I, II, and III subunit RPABC2, putative
PF3D7_0303500	N/A	spindle pole body protein, putative
PF3D7_0303600	Plrx	plasmoredoxin
PF3D7_0303700	BCKDH-E2	lipoamide acyltransferase component of branched-chain alpha-keto acid dehydrogenase complex
PF3D7_0304000	IMC1a	inner membrane complex protein 1a, putative
PF3D7_0304300	N/A	conserved Plasmodium protein, unknown function
PF3D7_0304600	CSP	circumsporozoite (CS) protein
PF3D7_0304700	N/A	conserved Plasmodium protein, unknown function
PF3D7_0304800	N/A	conserved Plasmodium membrane protein, unknown function
PF3D7_0305100	N/A	conserved Plasmodium protein, unknown function
PF3D7_0305300	N/A	conserved Plasmodium membrane protein, unknown function
PF3D7_0305500	N/A	conserved Plasmodium protein, unknown function
PF3D7_0306100	N/A	conserved Plasmodium protein, unknown function
PF3D7_0307200	N/A	60S ribosomal protein L7, putative
PF3D7_0307300	EB1	microtubule-associated protein RP/EB family, putative
PF3D7_0307900	N/A	conserved Plasmodium protein, unknown function
PF3D7_0308000	N/A	DNA polymerase delta small subunit, putative
PF3D7_0308500	N/A	activator of Hsp90 ATPase, putative
PF3D7_0308700	N/A	conserved Plasmodium protein, unknown function
PF3D7_0309000	YVH1	dual specificity protein phosphatase
PF3D7_0309200	ARK2	serine/threonine protein kinase, putative
PF3D7_0309300	N/A	N2227-like protein, putative
PF3D7_0309900	N/A	conserved Plasmodium protein, unknown function
PF3D7_0310000	N/A	50S ribosomal protein L9, apicoplast, putative
PF3D7_0310100	CDPK3	calcium-dependent protein kinase 3
PF3D7_0310200	N/A	phd finger protein, putative
PF3D7_0310300	N/A	phosphoglycerate mutase, putative
PF3D7_0310500	DHX57	ATP-dependent RNA helicase DHX57, putative
PF3D7_0310900	N/A	conserved Plasmodium protein, unknown function
PF3D7_0311200	N/A	valine--tRNA ligase, putative
PF3D7_0311400	N/A	protein kinase, putative
PF3D7_0311600	N/A	dolichyl-diphosphooligosaccharide--protein glycosyltransferase subunit 1, putative
PF3D7_0311700	N/A	plasmepsin VI
PF3D7_0311900	N/A	conserved Plasmodium protein, unknown function
PF3D7_0312100	N/A	E3 ubiquitin-protein ligase, putative
PF3D7_0312200	N/A	tetratricopeptide repeat protein, putative
PF3D7_0312300	RPN12	26S proteasome regulatory subunit RPN12, putative
PF3D7_0312400	GSK3	glycogen synthase kinase 3
PF3D7_0312500	MFR3	major facilitator superfamily-related transporter, putative
PF3D7_0312900	N/A	hypothetical protein
PF3D7_0313100	HRD3	ubiquitin-protein ligase, putative
PF3D7_0313400	N/A	conserved Plasmodium protein, unknown function
PF3D7_0313500	PfG	Ras-like G protein
PF3D7_0313600	N/A	conserved Plasmodium protein, unknown function
PF3D7_0313800	N/A	conserved Plasmodium protein, unknown function
PF3D7_0313900	N/A	conserved Plasmodium protein, unknown function
PF3D7_0314000	P23	co-chaperone p23
PF3D7_0314100	N/A	vesicle transport v-SNARE protein, putative
PF3D7_0314200	N/A	conserved Plasmodium protein, unknown function
PF3D7_0314300	Der1-2	DER1-like protein
PF3D7_0314700	N/A	zinc finger protein, putative
PF3D7_0314800	N/A	conserved Plasmodium protein, unknown function
PF3D7_0314900	N/A	conserved Plasmodium membrane protein, unknown function
PF3D7_0315300	N/A	conserved Plasmodium protein, unknown function
PF3D7_0315600	N/A	zinc finger protein, putative
PF3D7_0316200	N/A	conserved Plasmodium protein, unknown function
PF3D7_0316300	N/A	inorganic pyrophosphatase, putative
PF3D7_0316400	N/A	conserved Plasmodium protein, unknown function
PF3D7_0316600	FNT	formate-nitrite transporter
PF3D7_0316900	N/A	E3 ubiquitin-protein ligase, putative
PF3D7_0317100	B9	6-cysteine protein
PF3D7_0317300	N/A	conserved Plasmodium protein, unknown function
PF3D7_0317500	EG5	kinesin-5
PF3D7_0317700	N/A	CPSF (cleavage and polyadenylation specific factor), subunit A, putative
PF3D7_0317900	N/A	conserved Plasmodium protein, unknown function
PF3D7_0318400	N/A	conserved Plasmodium protein, unknown function
PF3D7_0318500	N/A	conserved Plasmodium protein, unknown function
PF3D7_0318600	N/A	cleavage and polyadenylation specificity factor, putative
PF3D7_0319000	ATPase7	P-type ATPase, putative
PF3D7_0319400	N/A	kinesin-8, putative
PF3D7_0319500	N/A	RNA-binding protein, putative
PF3D7_0319700	ABCI3	ABC transporter I family member 1, putative
PF3D7_0319800	N/A	conserved Plasmodium protein, unknown function
PF3D7_0320100	SEC22	protein transport protein SEC22
PF3D7_0320200	N/A	CPW-WPC family protein
PF3D7_0321100	N/A	conserved Plasmodium protein, unknown function
PF3D7_0321300	N/A	conserved Plasmodium protein, unknown function
PF3D7_0321400	N/A	protein kinase, putative
PF3D7_0321700	N/A	conserved Plasmodium protein, unknown function
PF3D7_0321800	N/A	WD repeat-containing protein, putative
PF3D7_0321900	CARL	cyclic amine resistance locus protein
PF3D7_0322200	N/A	conserved Plasmodium protein, unknown function
PF3D7_0322300	DGAT	diacylglycerol O-acyltransferase
PF3D7_0322400	N/A	regulator of initiation factor 2 (eIF2)
PF3D7_0322700	N/A	conserved Plasmodium protein, unknown function
PF3D7_0322900	RPS3A	40S ribosomal protein S3A, putative
PF3D7_0323100	N/A	conserved Plasmodium protein, unknown function
PF3D7_0323200	N/A	conserved Plasmodium protein, unknown function
PF3D7_0323300	N/A	conserved protein, unknown function
PF3D7_0323400	RIPR	Rh5 interacting protein
PF3D7_0323600	N/A	conserved Plasmodium protein, unknown function
PF3D7_0323800	N/A	conserved Plasmodium protein, unknown function
PF3D7_0324300	EPF4	exported protein family 4
PF3D7_0400100	VAR	erythrocyte membrane protein 1, PfEMP1
PF3D7_0402000	N/A	Plasmodium exported protein (PHISTa), unknown function
PF3D7_0402200	SURF4.1	surface-associated interspersed protein 4.1 (SURFIN 4.1), pseudogene
PF3D7_0402300	RH1	reticulocyte binding protein homologue 1
PF3D7_0403100	N/A	regulator of chromosome condensation, putative
PF3D7_0403400	N/A	conserved Plasmodium protein, unknown function
PF3D7_0403500	N/A	ubiquitin specific protease, putative
PF3D7_0403600	N/A	conserved Plasmodium protein, unknown function
PF3D7_0403700	CLF1	pre-mRNA-splicing factor CLF1, putative
PF3D7_0403800	N/A	alpha/beta hydrolase, putative
PF3D7_0404000	N/A	conserved Plasmodium protein, unknown function
PF3D7_0404100	AP2-SP2	AP2 domain transcription factor AP2-SP2, putative
PF3D7_0404500	P52	6-cysteine protein
PF3D7_0404600	N/A	conserved Plasmodium membrane protein, unknown function
PF3D7_0404700	DPAP3	dipeptidyl aminopeptidase 3
PF3D7_0404800	N/A	conserved Plasmodium protein, unknown function
PF3D7_0405000	DDX51	ATP-dependent RNA helicase DDX51, putative
PF3D7_0405100	SEC24B	protein transport protein Sec24B
PF3D7_0405200	MAg-1	ag-1 blood stage membrane protein homologue
PF3D7_0405600	N/A	conserved Plasmodium membrane protein, unknown function
PF3D7_0405700	N/A	lysine decarboxylase, putative
PF3D7_0405800	N/A	conserved Plasmodium protein, unknown function
PF3D7_0406400	cGloII	cytosolic glyoxalase II
PF3D7_0406500	N/A	NYN domain-containing protein, putative
PF3D7_0406700	N/A	conserved Plasmodium protein, unknown function
PF3D7_0406900	N/A	conserved Plasmodium protein, unknown function
PF3D7_0407000	N/A	conserved Plasmodium protein, unknown function
PF3D7_0407500	N/A	mitochondrial carrier protein, putative
PF3D7_0407700	N/A	conserved Plasmodium protein, unknown function
PF3D7_0407800	N/A	conserved Plasmodium protein, unknown function
PF3D7_0408100	N/A	conserved Plasmodium protein, unknown function
PF3D7_0408600	SIAP1	sporozoite invasion-associated protein 1
PF3D7_0409000	N/A	conserved Plasmodium protein, unknown function
PF3D7_0409300	N/A	conserved Plasmodium protein, unknown function
PF3D7_0409400	DnaJ	chaperone protein DnaJ
PF3D7_0410400	RRP4	exosome complex component RRP4, putative
PF3D7_0410500	N/A	conserved Plasmodium protein, unknown function
PF3D7_0410900	N/A	conserved Plasmodium protein, unknown function
PF3D7_0411000	N/A	conserved Plasmodium protein, unknown function
PF3D7_0411300	N/A	conserved Plasmodium protein, unknown function
PF3D7_0411400	N/A	DEAD box ATP-dependent RNA helicase, putative
PF3D7_0411800	N/A	conserved Plasmodium protein, unknown function
PF3D7_0411900	N/A	DNA polymerase alpha catalytic subunit A
PF3D7_0412200	N/A	conserved Plasmodium protein, unknown function
PF3D7_0412300	N/A	phosphopantothenoylcysteine synthetase, putative
PF3D7_0412700	VAR	erythrocyte membrane protein 1, PfEMP1
PF3D7_0412900	VAR	erythrocyte membrane protein 1, PfEMP1
PF3D7_0413100	VAR	erythrocyte membrane protein 1, PfEMP1
PF3D7_0413400	VAR	erythrocyte membrane protein 1 (PfEMP1), exon 1, pseudogene
PF3D7_0413800	N/A	50S ribosomal protein L10, putative
PF3D7_0414000	SMC3	structural maintenance of chromosomes protein 3, putative
PF3D7_0414100	N/A	conserved Plasmodium membrane protein, unknown function
PF3D7_0414900	ARO	armadillo-domain containing rhoptry protein
PF3D7_0415200	N/A	conserved Plasmodium protein, unknown function
PF3D7_0415300	CRK3	cdc2-related protein kinase 3
PF3D7_0415600	GAK	GTP:AMP phosphotransferase
PF3D7_0415700	N/A	conserved Plasmodium protein, unknown function
PF3D7_0415800	N/A	RING zinc finger protein, putative
PF3D7_0415900	N/A	60S ribosomal protein L15, putative
PF3D7_0416300	MCM9	DNA helicase MCM9, putative
PF3D7_0416400	HAT1	histone acetyltransferase, putative
PF3D7_0416800	SAR1	small GTP-binding protein sar1
PF3D7_0416900	N/A	conserved Plasmodium protein, unknown function
PF3D7_0417400	N/A	conserved Plasmodium protein, unknown function
PF3D7_0417600	N/A	conserved Plasmodium protein, unknown function
PF3D7_0417900	N/A	conserved Plasmodium protein, unknown function
PF3D7_0418000	N/A	conserved Plasmodium protein, unknown function
PF3D7_0418100	N/A	conserved Plasmodium protein, unknown function
PF3D7_0418200	EIF3M	eukaryotic translation initiation factor 3 subunit M, putative
PF3D7_0418400	N/A	conserved Plasmodium protein, unknown function
PF3D7_0418600	N/A	regulator of chromosome condensation, putative
PF3D7_0418700	N/A	RNA-binding protein NOB1, putative
PF3D7_0418900	N/A	conserved Plasmodium protein, unknown function
PF3D7_0419000	N/A	conserved Plasmodium protein, unknown function
PF3D7_0419400	N/A	conserved Plasmodium protein, unknown function
PF3D7_0419900	N/A	phosphatidylinositol 4-kinase, putative
PF3D7_0420000	N/A	zinc finger protein, putative
PF3D7_0420200	ACPS	holo-[acyl-carrier-protein] synthase, putative
PF3D7_0420300	ApiAP2	AP2 domain transcription factor, putative
PF3D7_0420400	RRF2	ribosome-recycling factor
PF3D7_0420500	N/A	conserved Plasmodium protein, unknown function
PF3D7_0420700	VAR	erythrocyte membrane protein 1, PfEMP1
PF3D7_0420900	VAR	erythrocyte membrane protein 1, PfEMP1
PF3D7_0421100	VAR	erythrocyte membrane protein 1, PfEMP1
PF3D7_0421300	VAR	erythrocyte membrane protein 1, PfEMP1
PF3D7_0421700	N/A	conserved Plasmodium protein, unknown function
PF3D7_0422100	N/A	transmembrane emp24 domain-containing protein, putative
PF3D7_0422200	N/A	erythrocyte membrane-associated antigen
PF3D7_0422600	N/A	conserved Plasmodium protein, unknown function
PF3D7_0422800	SR12	serpentine receptor, putative
PF3D7_0423600	N/A	conserved Plasmodium protein, unknown function
PF3D7_0424100	RH5	reticulocyte binding protein homologue 5
PF3D7_0424200	RH4	reticulocyte binding protein homologue 4
PF3D7_0424300	EBA165	erythrocyte binding antigen-165, pseudogene
PF3D7_0424700	FIKK4.2	serine/threonine protein kinase, FIKK family
PF3D7_0425900	RIF	rifin
PF3D7_0426000	VAR	erythrocyte membrane protein 1, PfEMP1
PF3D7_0500600	N/A	stevor, pseudogene
PF3D7_0500900	FIKK5	serine/threonine protein kinase, FIKK family
PF3D7_0502100	N/A	HCNGP-like protein
PF3D7_0502200	MPV17	protein Mpv17, putative
PF3D7_0502400	MSP8	merozoite surface protein 8
PF3D7_0502600	N/A	conserved Plasmodium protein, unknown function
PF3D7_0502700	N/A	conserved Plasmodium protein, unknown function
PF3D7_0503100	IspE	4-diphosphocytidyl-2-C-methyl-D-erythritol kinase, putative
PF3D7_0503500	N/A	protein kinase, putative
PF3D7_0503800	RPL31	60S ribosomal protein L31
PF3D7_0503900	N/A	conserved Plasmodium protein, unknown function
PF3D7_0504000	ATPase3	cation transporting P-ATPase
PF3D7_0504300	N/A	conserved Plasmodium protein, unknown function
PF3D7_0504500	N/A	MOLO1 domain-containing protein, putative
PF3D7_0504700	CEP120	centrosomal protein CEP120, putative
PF3D7_0504800	N/A	conserved Plasmodium protein, unknown function
PF3D7_0504900	N/A	conserved protein, unknown function
PF3D7_0505000	N/A	conserved Plasmodium membrane protein, unknown function
PF3D7_0505100	TRS85	trafficking protein particle complex subunit 8, putative
PF3D7_0505200	ALP2b	actin-like protein, putative
PF3D7_0505400	N/A	conserved Plasmodium protein, unknown function
PF3D7_0505700	N/A	conserved Plasmodium membrane protein, unknown function
PF3D7_0505800	SUMO	small ubiquitin-related modifier
PF3D7_0506100	N/A	60S ribosomal subunit protein L24, putative
PF3D7_0506400	N/A	conserved Plasmodium protein, unknown function
PF3D7_0506500	N/A	conserved Plasmodium protein, unknown function
PF3D7_0506700	N/A	GTPase-activating protein, putative
PF3D7_0506800	TCF25	transcription factor 25, putative
PF3D7_0507200	SUB3	subtilisin-like protease 3
PF3D7_0507300	N/A	conserved Plasmodium protein, unknown function
PF3D7_0508300	TPT	triose phosphate transporter
PF3D7_0508500	RCC1	guanidine nucleotide exchange factor
PF3D7_0508600	N/A	conserved Plasmodium protein, unknown function
PF3D7_0509100	SMC4	structural maintenance of chromosomes protein 4, putative
PF3D7_0509200	LRR2	leucine-rich repeat protein
PF3D7_0509400	RNAPI	RNA polymerase I
PF3D7_0509500	N/A	ERCC4 domain-containing protein, putative
PF3D7_0509700	N/A	conserved Plasmodium protein, unknown function
PF3D7_0510000	N/A	conserved Plasmodium protein, unknown function
PF3D7_0510100	N/A	conserved Plasmodium protein, unknown function
PF3D7_0511300	N/A	MORN repeat protein, putative
PF3D7_0511400	N/A	conserved Plasmodium protein, unknown function
PF3D7_0511500	N/A	RNA pseudouridylate synthase, putative
PF3D7_0511700	CGI121	EKC/KEOPS complex subunit CGI121
PF3D7_0512200	GS	glutathione synthetase
PF3D7_0512800	N/A	conserved Plasmodium protein, unknown function
PF3D7_0512900	AKAL	AKAP-like protein
PF3D7_0513200	N/A	conserved Plasmodium protein, unknown function
PF3D7_0513400	N/A	GTP-binding protein, putative
PF3D7_0513600	N/A	deoxyribodipyrimidine photo-lyase, putative
PF3D7_0513700	PSOP12	secreted ookinete protein, putative
PF3D7_0514000	TTL	tubulin--tyrosine ligase, putative
PF3D7_0514100	UvrD	ATP-dependent DNA helicase UvrD
PF3D7_0514200	N/A	conserved Plasmodium protein, unknown function
PF3D7_0514500	N/A	conserved Plasmodium membrane protein, unknown function
PF3D7_0514800	N/A	inositol polyphosphate multikinase, putative
PF3D7_0514900	N/A	conserved Plasmodium protein, unknown function
PF3D7_0515100	ROM9	rhomboid protease ROM9
PF3D7_0515300	PI3K	phosphatidylinositol 3-kinase
PF3D7_0515400	N/A	conserved Plasmodium protein, unknown function
PF3D7_0515500	N/A	amino acid transporter, putative
PF3D7_0515600	N/A	conserved Plasmodium protein, unknown function
PF3D7_0516000	N/A	RAP protein, putative
PF3D7_0516100	ATPase1	cation-transporting ATPase 1
PF3D7_0516200	RPS11	40S ribosomal protein S11
PF3D7_0516300	N/A	tRNA pseudouridine synthase, putative
PF3D7_0516400	PhLP3	phosducin-like protein, putative
PF3D7_0516500	MFS1	major facilitator superfamily domain-containing protein, putative
PF3D7_0516600	MB2	sporozoite surface antigen MB2
PF3D7_0517100	N/A	conserved Plasmodium protein, unknown function
PF3D7_0517200	N/A	conserved Plasmodium protein, unknown function
PF3D7_0517500	N/A	UTP--glucose-1-phosphate uridylyltransferase, putative
PF3D7_0517600	CPbeta	F-actin-capping protein subunit beta, putative
PF3D7_0517800	DCX	apicortin, putative
PF3D7_0518000	N/A	NOSIP domain-containing protein, putative
PF3D7_0518300	N/A	proteasome subunit beta type-1, putative
PF3D7_0518600	WDR26	WD repeat-containing protein 26, putative
PF3D7_0518700	PUF1	mRNA-binding protein PUF1
PF3D7_0518900	N/A	conserved Plasmodium protein, unknown function
PF3D7_0519000	SLBP	histone RNA hairpin-binding protein, putative
PF3D7_0519300	COX10	protoheme IX farnesyltransferase, putative
PF3D7_0519500	CCR4	carbon catabolite repressor protein 4, putative
PF3D7_0520200	N/A	conserved Plasmodium protein, unknown function
PF3D7_0520500	N/A	phosphomethylpyrimidine kinase, putative
PF3D7_0520600	Ap4AH	bis(5'-nucleosyl)-tetraphosphatase [asymmetrical]
PF3D7_0520700	N/A	CDC73 domain-containing protein, putative
PF3D7_0520800	N/A	conserved Plasmodium protein, unknown function
PF3D7_0521000	N/A	conserved Plasmodium protein, unknown function
PF3D7_0521100	N/A	conserved Plasmodium protein, unknown function
PF3D7_0521200	N/A	conserved Plasmodium protein, unknown function
PF3D7_0521300	N/A	conserved Plasmodium protein, unknown function
PF3D7_0521400	N/A	conserved Plasmodium protein, unknown function
PF3D7_0521700	DDX1	ATP-dependent RNA helicase DDX1, putative
PF3D7_0521800	N/A	AFG1-like ATPase, putative
PF3D7_0521900	N/A	conserved Plasmodium protein, unknown function
PF3D7_0522100	N/A	conserved Plasmodium protein, unknown function
PF3D7_0522400	N/A	conserved Plasmodium protein, unknown function
PF3D7_0522900	N/A	zinc finger protein, putative
PF3D7_0523000	MDR1	multidrug resistance protein 1
PF3D7_0523200	N/A	conserved Plasmodium protein, unknown function
PF3D7_0523600	N/A	conserved Plasmodium protein, unknown function
PF3D7_0523700	N/A	conserved Plasmodium membrane protein, unknown function
PF3D7_0524100	N/A	conserved Plasmodium protein, unknown function
PF3D7_0524800	UFD1	ubiquitin fusion degradation protein 1, putative
PF3D7_0524900	TYW1	S-adenosyl-L-methionine-dependent tRNA 4-demethylwyosine synthase, putative
PF3D7_0525000	N/A	zinc finger protein, putative
PF3D7_0525200	SMC6	structural maintenance of chromosomes protein 6, putative
PF3D7_0525500	N/A	WD repeat-containing protein, putative
PF3D7_0525600	N/A	RNA methyltransferase, putative
PF3D7_0526400	N/A	conserved Plasmodium protein, unknown function
PF3D7_0526500	N/A	conserved Plasmodium protein, unknown function
PF3D7_0526600	N/A	conserved Plasmodium protein, unknown function
PF3D7_0526700	N/A	conserved protein, unknown function
PF3D7_0526800	N/A	conserved Plasmodium protein, unknown function
PF3D7_0528200	EIF3E	eukaryotic translation initiation factor 3 subunit E, putative
PF3D7_0528400	DHHC7	palmitoyltransferase DHHC7
PF3D7_0528900	N/A	conserved Plasmodium protein, unknown function
PF3D7_0529500	N/A	cell cycle regulator protein, putative
PF3D7_0529700	N/A	conserved Plasmodium protein, unknown function
PF3D7_0530300	N/A	conserved Plasmodium membrane protein, unknown function
PF3D7_0530400	N/A	conserved Plasmodium protein, unknown function
PF3D7_0530700	N/A	conserved Plasmodium protein, unknown function
PF3D7_0531100	N/A	conserved Plasmodium protein, unknown function
PF3D7_0531200	N/A	mitochondrial ribosomal protein S16 precursor, putative
PF3D7_0531400	N/A	conserved Plasmodium protein, unknown function
PF3D7_0532000	N/A	28S ribosomal RNA
PF3D7_0532500	N/A	Plasmodium exported protein, unknown function
PF3D7_0532600	N/A	Plasmodium exported protein, unknown function
PF3D7_0533100	VAR1CSA	erythrocyte membrane protein 1 (PfEMP1), pseudogene
PF3D7_0601000	EPF4	exported protein family 4
PF3D7_0601200	MC-2TM	Pfmc-2TM Maurer's cleft two transmembrane protein
PF3D7_0601500	N/A	Plasmodium exported protein (PHISTb), unknown function
PF3D7_0601600	N/A	tetratricopeptide repeat protein, putative
PF3D7_0601700	N/A	Plasmodium exported protein (PHISTa), unknown function, pseudogene
PF3D7_0602000	N/A	conserved Plasmodium protein, unknown function
PF3D7_0602100	N/A	ATP-dependent RNA helicase, putative
PF3D7_0602600	N/A	conserved Plasmodium protein, unknown function
PF3D7_0603000	N/A	conserved Plasmodium protein, unknown function
PF3D7_0603300	DHODH	dihydroorotate dehydrogenase
PF3D7_0603400	TEX1	trophozoite exported protein 1
PF3D7_0603600	N/A	conserved Plasmodium protein, unknown function
PF3D7_0603800	CEP76	centrosomal protein CEP76, putative
PF3D7_0603900	N/A	conserved Plasmodium protein, unknown function
PF3D7_0604000	N/A	conserved Plasmodium protein, unknown function
PF3D7_0604300	N/A	conserved Plasmodium protein, unknown function
PF3D7_0604500	N/A	conserved Plasmodium protein, unknown function
PF3D7_0604600	N/A	DNA helicase, putative
PF3D7_0604700	GILP	glyoxalase I
PF3D7_0604800	N/A	RAP protein, putative
PF3D7_0605200	N/A	conserved Plasmodium protein, unknown function
PF3D7_0605500	N/A	cyclin dependent kinase binding protein, putative
PF3D7_0605600	N/A	nucleoside diphosphate kinase, putative
PF3D7_0605700	N/A	conserved Plasmodium protein, unknown function
PF3D7_0605800	RAD50	DNA repair protein RAD50, putative
PF3D7_0606100	N/A	RNA-binding protein, putative
PF3D7_0606300	N/A	conserved Plasmodium protein, unknown function
PF3D7_0606500	N/A	polypyrimidine tract-binding protein, putative
PF3D7_0606600	N/A	conserved Plasmodium protein, unknown function
PF3D7_0606700	N/A	coatomer alpha subunit, putative
PF3D7_0607200	N/A	RING zinc finger protein, putative
PF3D7_0607300	UROD	uroporphyrinogen III decarboxylase
PF3D7_0607400	N/A	G-protein associated signal transduction protein, putative
PF3D7_0607500	COQ2	4-hydroxybenzoate polyprenyltransferase, putative
PF3D7_0607600	SAS6	spindle assembly abnormal protein 6, putative
PF3D7_0607700	N/A	conserved Plasmodium protein, unknown function
PF3D7_0607800	N/A	GTP-binding protein, putative
PF3D7_0607900	N/A	conserved Plasmodium protein, unknown function
PF3D7_0608100	N/A	conserved Plasmodium protein, unknown function
PF3D7_0608300	N/A	conserved Plasmodium protein, unknown function
PF3D7_0608700	CCT6	T-complex protein 1 subunit zeta
PF3D7_0608900	N/A	conserved Plasmodium protein, unknown function
PF3D7_0609000	N/A	conserved Plasmodium protein, unknown function
PF3D7_0609100	ZIP1	zinc transporter ZIP1, putative
PF3D7_0609200	N/A	citrate synthase-like protein, putative
PF3D7_0609300	N/A	conserved Plasmodium protein, unknown function
PF3D7_0609500	N/A	conserved Plasmodium protein, unknown function
PF3D7_0609600	N/A	conserved Plasmodium protein, unknown function
PF3D7_0609700	N/A	conserved Plasmodium protein, unknown function
PF3D7_0609900	N/A	conserved Plasmodium protein, unknown function
PF3D7_0610200	RBM25	RNA-binding protein 25, putative
PF3D7_0610600	CDPK2	calcium-dependent protein kinase 2
PF3D7_0611000	N/A	SNARE associated Golgi protein, putative
PF3D7_0611500	N/A	conserved Plasmodium protein, unknown function
PF3D7_0611800	N/A	conserved Plasmodium protein, unknown function
PF3D7_0612200	LRR6	leucine-rich repeat protein
PF3D7_0612800	P12p	6-cysteine protein
PF3D7_0613300	ROP14	rhoptry protein ROP14
PF3D7_0613700	N/A	syntaxin binding protein, putative
PF3D7_0613800	ApiAP2	AP2 domain transcription factor, putative
PF3D7_0613900	myoE	myosin E, putative
PF3D7_0614200	NAR1	cytosolic Fe-S cluster assembly factor NAR1, putative
PF3D7_0614300	MFR1	major facilitator superfamily-related transporter, putative
PF3D7_0614800	N/A	endonuclease III homologue, putative
PF3D7_0615100	ENR	enoyl-acyl carrier reductase
PF3D7_0615200	N/A	conserved Plasmodium protein, unknown function
PF3D7_0615300	GWT1	GPI-anchored wall transfer protein 1, putative
PF3D7_0615400	N/A	ribonuclease, putative
PF3D7_0615500	CRK5	cdc2-related protein kinase 5
PF3D7_0615600	N/A	conserved Plasmodium protein, unknown function
PF3D7_0615800	N/A	conserved Plasmodium protein, unknown function
PF3D7_0615900	N/A	conserved Plasmodium protein, unknown function
PF3D7_0616200	NDC80	kinetochore protein NDC80, putative
PF3D7_0616400	N/A	conserved Plasmodium protein, unknown function
PF3D7_0616500	TLP	TRAP-like protein
PF3D7_0616600	N/A	conserved protein, unknown function
PF3D7_0616700	N/A	ras GTPAse, putative
PF3D7_0616800	MQO	malate:quinone oxidoreductase, putative
PF3D7_0616900	N/A	conserved Plasmodium protein, unknown function
PF3D7_0617100	N/A	AP-2 complex subunit alpha, putative
PF3D7_0617400	VAR	erythrocyte membrane protein 1, PfEMP1
PF3D7_0618000	N/A	conserved Plasmodium membrane protein, unknown function
PF3D7_0618100	N/A	conserved Plasmodium protein, unknown function
PF3D7_0618300	N/A	60S ribosomal protein L27a, putative
PF3D7_0618400	N/A	conserved Plasmodium membrane protein, unknown function
PF3D7_0618900	GPI1	phosphatidylinositol N-acetylglucosaminyltransferase subunit GPI1
PF3D7_0619000	N/A	conserved protein, unknown function
PF3D7_0619100	N/A	conserved Plasmodium protein, unknown function
PF3D7_0619300	N/A	conserved Plasmodium protein, unknown function
PF3D7_0619500	ACS12	acyl-CoA synthetase
PF3D7_0619600	N/A	conserved Plasmodium protein, unknown function
PF3D7_0619800	N/A	conserved Plasmodium membrane protein, unknown function
PF3D7_0620100	N/A	conserved Plasmodium protein, unknown function
PF3D7_0620200	N/A	conserved Plasmodium protein, unknown function
PF3D7_0620300	N/A	conserved Plasmodium protein, unknown function
PF3D7_0620600	N/A	conserved Plasmodium protein, unknown function
PF3D7_0620700	N/A	DnaJ protein, putative
PF3D7_0621000	N/A	conserved Plasmodium protein, unknown function
PF3D7_0621300	N/A	mRNA binding Pumilio-homology domain protein, putative
PF3D7_0621400	ALV7	Pf77 protein
PF3D7_0621700	N/A	conserved Plasmodium protein, unknown function
PF3D7_0621900	SRP68	signal recognition particle subunit SRP68, putative
PF3D7_0622100	N/A	conserved Plasmodium protein, unknown function
PF3D7_0622200	N/A	radical SAM protein, putative
PF3D7_0622300	N/A	vacuolar transporter chaperone, putative
PF3D7_0622500	N/A	RNA methyltransferase, putative
PF3D7_0622700	N/A	conserved Plasmodium membrane protein, unknown function
PF3D7_0622800	N/A	leucine--tRNA ligase, putative
PF3D7_0622900	AP2-SP3	AP2 domain transcription factor AP2-SP3, putative
PF3D7_0623100	NAB2	nuclear polyadenylated RNA-binding protein NAB2, putative
PF3D7_0623200	FNR	ferredoxin--NADP reductase
PF3D7_0623400	PlasMei2	MEI2-like RNA-binding protein, putative
PF3D7_0623600	N/A	transcription or splicing factor-like protein, putative
PF3D7_0623700	SUV3	ATP-dependent RNA helicase SUV3, putative
PF3D7_0623800	TKL4	tyrosine kinase-like protein, putative
PF3D7_0624200	N/A	conserved Plasmodium protein, unknown function
PF3D7_0624800	N/A	conserved Plasmodium protein, unknown function
PF3D7_0624900	N/A	GAS8-like protein, putative
PF3D7_0625100	SMS2	sphingomyelin synthase 2, putative
PF3D7_0625200	N/A	conserved Plasmodium protein, unknown function
PF3D7_0625300	N/A	DNA polymerase 1, putative
PF3D7_0625500	N/A	conserved Plasmodium membrane protein, unknown function
PF3D7_0625600	N/A	poly(A) polymerase PAP, putative
PF3D7_0625800	N/A	conserved Plasmodium protein, unknown function
PF3D7_0626100	N/A	oxidoreductase, short-chain dehydrogenase family, putative
PF3D7_0626200	N/A	conserved Plasmodium protein, unknown function
PF3D7_0626400	N/A	Sec14 domain containing protein
PF3D7_0626500	N/A	conserved Plasmodium protein, unknown function
PF3D7_0626600	N/A	conserved Plasmodium protein, unknown function
PF3D7_0626800	PyrK	pyruvate kinase
PF3D7_0626840	N/A	small nucleolar RNA snoR35
PF3D7_0626900	N/A	mitochondrial ribosomal protein L46 precursor, putative
PF3D7_0627100	N/A	ankyrin-repeat protein, putative
PF3D7_0627600	N/A	conserved Plasmodium protein, unknown function
PF3D7_0627700	N/A	transportin
PF3D7_0628100	N/A	HECT-domain (ubiquitin-transferase), putative
PF3D7_0628200	PK4	eukaryotic translation initiation factor 2-alpha kinase
PF3D7_0628300	CEPT	choline/ethanolaminephosphotransferase, putative
PF3D7_0628600	N/A	DNA methyltransferase 1-associated protein 1, putative
PF3D7_0628700	N/A	conserved Plasmodium protein, unknown function
PF3D7_0628800	GATB	glutamyl-tRNA(Gln) amidotransferase subunit B
PF3D7_0628900	N/A	RAP protein, putative
PF3D7_0629400	N/A	RNA-binding protein, putative
PF3D7_0629700	SET1	SET domain protein, putative
PF3D7_0629800	N/A	cullin-like protein, putative
PF3D7_0630100	N/A	conserved Plasmodium protein, unknown function
PF3D7_0630200	PSOP6	secreted ookinete protein, putative
PF3D7_0630300	N/A	DNA polymerase epsilon catalytic subunit A, putative
PF3D7_0630400	N/A	conserved Plasmodium protein, unknown function
PF3D7_0630500	YTM1	ribosome biogenesis protein YTM1, putative
PF3D7_0630600	N/A	conserved protein, unknown function
PF3D7_0630700	N/A	bifunctional methylenetetrahydrofolate dehydrogenase/cyclohydrolase, putative
PF3D7_0630800	N/A	conserved Plasmodium protein, unknown function
PF3D7_0631100	N/A	Plasmodium exported protein (PHISTb), unknown function
PF3D7_0631600	EPF4	exported protein family 4
PF3D7_0700800	MC-2TM	Pfmc-2TM Maurer's cleft two transmembrane protein
PF3D7_0702100	N/A	Plasmodium exported protein (PHISTb), unknown function, pseudogene
PF3D7_0702300	STARP	sporozoite threonine and asparagine-rich protein
PF3D7_0702600	N/A	chitinase precursor fragment, truncated
PF3D7_0703000	N/A	conserved Plasmodium protein, unknown function
PF3D7_0703200	N/A	conserved Plasmodium protein, unknown function
PF3D7_0703900	N/A	conserved Plasmodium membrane protein, unknown function
PF3D7_0704000	N/A	conserved Plasmodium membrane protein, unknown function
PF3D7_0704100	N/A	conserved Plasmodium membrane protein, unknown function
PF3D7_0704200	N/A	tRNA m5C-methyltransferase, putative
PF3D7_0704500	N/A	serine/threonine protein kinase, putative
PF3D7_0704600	UT	E3 ubiquitin-protein ligase
PF3D7_0704700	PPAT	phosphopantetheine adenylyltransferase, putative
PF3D7_0705000	N/A	mRNA cap guanine-N7 methyltransferase, putative
PF3D7_0705100	N/A	conserved Plasmodium protein, unknown function
PF3D7_0705200	N/A	conserved Plasmodium protein, unknown function
PF3D7_0705600	N/A	RNA helicase, putative
PF3D7_0706000	N/A	importin-7, putative
PF3D7_0706300	N/A	conserved Plasmodium protein, unknown function
PF3D7_0706500	N/A	conserved Plasmodium protein, unknown function
PF3D7_0706600	N/A	conserved Plasmodium protein, unknown function
PF3D7_0707300	RAMA	rhoptry-associated membrane antigen
PF3D7_0707500	N/A	conserved Plasmodium protein, unknown function
PF3D7_0707800	N/A	RAP protein, putative
PF3D7_0708000	N/A	cytoskeleton associated protein, putative
PF3D7_0708400	HSP90	heat shock protein 90
PF3D7_0708600	IMC1d	inner membrane complex protein 1d, putative
PF3D7_0708900	SCO1	protein SCO1, putative
PF3D7_0709200	GLP3	glutaredoxin-like protein
PF3D7_0709300	CG2	Cg2 protein, putative
PF3D7_0709400	N/A	Cg7 protein
PF3D7_0709600	POP1	ribonucleases P/MRP protein subunit POP1, putative
PF3D7_0709900	N/A	conserved protein, unknown function
PF3D7_0710000	N/A	conserved Plasmodium protein, unknown function
PF3D7_0710100	N/A	conserved Plasmodium protein, unknown function
PF3D7_0710200	N/A	conserved Plasmodium protein, unknown function
PF3D7_0710300	N/A	conserved Plasmodium membrane protein, unknown function
PF3D7_0710400	RAD14	DNA repair protein RAD14, putative
PF3D7_0710800	N/A	conserved Plasmodium protein, unknown function
PF3D7_0711100	N/A	conserved Plasmodium membrane protein, unknown function
PF3D7_0711200	N/A	conserved Plasmodium protein, unknown function
PF3D7_0711400	SAP18	histone deacetylase complex subunit SAP18, putative
PF3D7_0712000	VAR	erythrocyte membrane protein 1, PfEMP1
PF3D7_0712300	VAR	erythrocyte membrane protein 1, PfEMP1
PF3D7_0712400	VAR	erythrocyte membrane protein 1, PfEMP1
PF3D7_0712800	VAR	erythrocyte membrane protein 1, PfEMP1
PF3D7_0712900	VAR	erythrocyte membrane protein 1, PfEMP1
PF3D7_0713500	N/A	conserved Plasmodium protein, unknown function
PF3D7_0713600	N/A	mitochondrial ribosomal protein S5 precursor, putative
PF3D7_0713900	N/A	conserved Plasmodium protein, unknown function
PF3D7_0714300	DHHC4	palmitoyltransferase DHHC4, putative
PF3D7_0714400	N/A	calmodulin, putative
PF3D7_0714500	N/A	transcription elongation factor s-II, putative
PF3D7_0715200	N/A	conserved Plasmodium protein, unknown function
PF3D7_0715600	N/A	GTP-binding translation elongation factor tu family protein, putative
PF3D7_0716100	SDA1	protein SDA1, putative
PF3D7_0716200	N/A	conserved Plasmodium protein, unknown function
PF3D7_0716600	SufS	cysteine desulfurase
PF3D7_0716700	N/A	conserved Plasmodium protein, unknown function
PF3D7_0716800	EIF3I	eukaryotic translation initiation factor 3 subunit I, putative
PF3D7_0717000	N/A	conserved Plasmodium membrane protein, unknown function
PF3D7_0717300	N/A	transcription initiation factor IIE subunit alpha, putative
PF3D7_0717500	CDPK4	calcium-dependent protein kinase 4
PF3D7_0717600	N/A	conserved Plasmodium protein, unknown function
PF3D7_0717800	N/A	conserved Plasmodium protein, unknown function
PF3D7_0717900	N/A	thioredoxin-like protein
PF3D7_0718100	EST	exported serine/threonine protein kinase
PF3D7_0718500	N/A	prefoldin subunit 3, putative
PF3D7_0718700	N/A	conserved Plasmodium membrane protein, unknown function
PF3D7_0719100	N/A	conserved Plasmodium protein, unknown function
PF3D7_0719300	ARP6	actin-related protein, putative
PF3D7_0719400	N/A	conserved Plasmodium protein, unknown function
PF3D7_0719500	N/A	LEM3/CDC50 family protein, putative
PF3D7_0719900	N/A	conserved Plasmodium membrane protein, unknown function
PF3D7_0720000	CSL4	exosome complex component CSL4, putative
PF3D7_0720100	N/A	small subunit rRNA processing protein, putative
PF3D7_0720400	N/A	ferrodoxin reductase-like protein
PF3D7_0720500	N/A	conserved Plasmodium protein, unknown function
PF3D7_0720700	N/A	phosphoinositide-binding protein, putative
PF3D7_0720800	N/A	Ham1-like protein, putative
PF3D7_0721000	N/A	conserved Plasmodium membrane protein, unknown function
PF3D7_0721300	DBP7	ATP-dependent RNA helicase DBP7, putative
PF3D7_0721500	N/A	conserved Plasmodium membrane protein, unknown function
PF3D7_0721700	PSOP1	secreted ookinete protein, putative
PF3D7_0722200	RALP1	rhoptry-associated leucine zipper-like protein 1
PF3D7_0722300	N/A	ubiquitin carboxyl-terminal hydrolase, putative
PF3D7_0722800	N/A	conserved Plasmodium protein, unknown function
PF3D7_0722900	N/A	conserved Plasmodium protein, unknown function
PF3D7_0723100	N/A	conserved Plasmodium protein, unknown function
PF3D7_0723200	N/A	conserved Plasmodium protein, unknown function
PF3D7_0723300	N/A	conserved Plasmodium protein, unknown function
PF3D7_0723400	N/A	conserved Plasmodium protein, unknown function
PF3D7_0723500	N/A	dynactin subunit 5, putative
PF3D7_0723800	N/A	conserved Plasmodium protein, unknown function
PF3D7_0723900	N/A	RNA-binding protein, putative
PF3D7_0724000	N/A	Rab GTPase activator and protein kinase, putative
PF3D7_0724300	COQ3	3-demethylubiquinone-9 3-methyltransferase, putative
PF3D7_0724500	N/A	conserved Plasmodium protein, unknown function
PF3D7_0724600	N/A	protein kinase, putative
PF3D7_0724700	N/A	conserved Plasmodium protein, unknown function
PF3D7_0724900	N/A	kinesin-19, putative
PF3D7_0725100	N/A	conserved Plasmodium membrane protein, unknown function
PF3D7_0725300	N/A	conserved Plasmodium protein, unknown function
PF3D7_0725700	N/A	unspecified product
PF3D7_0726100	N/A	Plasmodium exported protein, unknown function
PF3D7_0726200	FIKK7.1	serine/threonine protein kinase, FIKK family
PF3D7_0726300	PMS1	DNA mismatch repair protein PMS1, putative
PF3D7_0726400	N/A	conserved Plasmodium membrane protein, unknown function
PF3D7_0726500	N/A	ubiquitin carboxyl-terminal hydrolase, putative
PF3D7_0726600	N/A	conserved Plasmodium protein, unknown function
PF3D7_0727100	N/A	conserved Plasmodium protein, unknown function
PF3D7_0727300	DNMT	DNA (cytosine-5)-methyltransferase
PF3D7_0727400	N/A	proteasome subunit alpha type-5, putative
PF3D7_0727600	N/A	conserved Plasmodium protein, unknown function
PF3D7_0727700	N/A	conserved Plasmodium protein, unknown function
PF3D7_0727800	N/A	cation transporting ATPase, putative
PF3D7_0727900	N/A	conserved Plasmodium protein, unknown function
PF3D7_0728100	N/A	conserved Plasmodium membrane protein, unknown function
PF3D7_0728200	ALP3	actin-like protein, putative
PF3D7_0728300	N/A	conserved Plasmodium protein, unknown function
PF3D7_0728600	N/A	RING zinc finger protein, putative
PF3D7_0728700	N/A	alpha/beta hydrolase, putative
PF3D7_0729100	N/A	conserved Plasmodium protein, unknown function
PF3D7_0729200	AOP	1-cys peroxiredoxin
PF3D7_0729300	NMD3	60S ribosomal export protein NMD3, putative
PF3D7_0729400	N/A	ribosome biogenesis protein BRX1 homolog, putative
PF3D7_0729500	N/A	mRNA (N6-adenosine)-methyltransferase, putative
PF3D7_0729700	N/A	conserved Plasmodium protein, unknown function
PF3D7_0729900	N/A	dynein heavy chain, putative
PF3D7_0730100	N/A	tRNA pseudouridine synthase D, putative
PF3D7_0730300	AP2-L	AP2 domain transcription factor AP2-L, putative
PF3D7_0730500	N/A	conserved Plasmodium protein, unknown function
PF3D7_0730900	PTP4	EMP1-trafficking protein
PF3D7_0731000	N/A	unspecified product
PF3D7_0731400	FIKK7.2	serine/threonine protein kinase, FIKK family, pseudogene
PF3D7_0731500	EBA175	erythrocyte binding antigen-175
PF3D7_0731700	N/A	Plasmodium exported protein (hyp9), unknown function
PF3D7_0731800	GEXP08	alpha/beta hydrolase, putative
PF3D7_0733000	VAR	erythrocyte membrane protein 1, PfEMP1
PF3D7_0800200	VAR	erythrocyte membrane protein 1, PfEMP1
PF3D7_0800300	VAR	erythrocyte membrane protein 1, PfEMP1
PF3D7_0800600	N/A	Plasmodium exported protein (PHISTa), unknown function
PF3D7_0800700	SURF8.3	surface-associated interspersed protein 8.3 (SURFIN 8.3)
PF3D7_0800900	N/A	Plasmodium exported protein (hyp7), unknown function, pseudogene
PF3D7_0801100	N/A	28S ribosomal RNA
PF3D7_0801700	SENP2	sentrin-specific protease 2, putative
PF3D7_0801900	N/A	conserved Plasmodium protein, unknown function
PF3D7_0802100	ApiAP2	AP2 domain transcription factor, putative
PF3D7_0802300	PWP2	periodic tryptophan protein 2, putative
PF3D7_0802400	N/A	conserved Plasmodium protein, unknown function
PF3D7_0802500	N/A	inositol 5-phosphatase, putative
PF3D7_0802700	N/A	conserved Plasmodium protein, unknown function
PF3D7_0803000	CYP81	peptidyl-prolyl cis-trans isomerase
PF3D7_0803100	UTP14	U3 small nucleolar RNA-associated protein 14, putative
PF3D7_0803600	N/A	conserved Plasmodium protein, unknown function
PF3D7_0803800	N/A	proteasome subunit beta type-4
PF3D7_0804300	N/A	zinc finger protein, putative
PF3D7_0804400	METAP1c	methionine aminopeptidase 1c, putative
PF3D7_0804500	N/A	conserved Plasmodium membrane protein, unknown function
PF3D7_0804700	N/A	conserved Plasmodium protein, unknown function
PF3D7_0804900	N/A	GTPase-activating protein, putative
PF3D7_0805300	N/A	conserved Plasmodium protein, unknown function
PF3D7_0805500	N/A	conserved Plasmodium protein, unknown function
PF3D7_0805600	N/A	PAP2-like protein, putative
PF3D7_0805900	N/A	conserved protein, unknown function
PF3D7_0806000	N/A	AAA family ATPase, putative
PF3D7_0806100	N/A	conserved Plasmodium protein, unknown function
PF3D7_0806300	N/A	ferlin, putative
PF3D7_0806600	N/A	kinesin-like protein, putative
PF3D7_0806700	N/A	conserved Plasmodium membrane protein, unknown function
PF3D7_0806900	N/A	conserved Plasmodium protein, unknown function
PF3D7_0807100	DHH1	ATP-dependent RNA helicase DHH1, putative
PF3D7_0807400	COQ10	coenzyme Q-binding protein COQ10 homolog, mitochondrial
PF3D7_0807600	N/A	conserved Plasmodium protein, unknown function
PF3D7_0807700	DegP	serine protease DegP
PF3D7_0807800	RPN10	26S proteasome regulatory subunit RPN10, putative
PF3D7_0808000	N/A	conserved Plasmodium protein, unknown function
PF3D7_0808100	N/A	AP-3 complex subunit delta, putative
PF3D7_0808600	VAR	erythrocyte membrane protein 1, PfEMP1
PF3D7_0809200	pfa55-14	asparagine-rich antigen Pfa55-14
PF3D7_0809400	N/A	conserved Plasmodium protein, unknown function
PF3D7_0809600	N/A	peptidase family C50, putative
PF3D7_0809700	RUVB1	RuvB-like helicase 1
PF3D7_0809800	N/A	conserved Plasmodium protein, unknown function
PF3D7_0809900	JmjC1	JmjC domain-containing protein, putative
PF3D7_0810200	ABCK1	ABC1 family, putative
PF3D7_0810600	DBP1	ATP-dependent RNA helicase DBP1, putative
PF3D7_0810800	PPPK-DHPS	hydroxymethyldihydropterin pyrophosphokinase-dihydropteroate synthase
PF3D7_0810900	N/A	conserved Plasmodium protein, unknown function
PF3D7_0811200	EMC1	ER membrane protein complex subunit 1, putative
PF3D7_0811400	N/A	conserved protein, unknown function
PF3D7_0811500	CARM1	histone-arginine methyltransferase CARM1, putative
PF3D7_0811700	N/A	conserved Plasmodium protein, unknown function
PF3D7_0811800	N/A	conserved Plasmodium protein, unknown function
PF3D7_0811900	N/A	RNA-binding protein, putative
PF3D7_0812000	N/A	conserved Plasmodium protein, unknown function
PF3D7_0812100	N/A	conserved protein, unknown function
PF3D7_0812200	N/A	trypsin-like serine protease, putative
PF3D7_0812220	N/A	GTPase, putative
PF3D7_0812300	SSP3	sporozoite surface protein 3, putative
PF3D7_0812600	N/A	ubiquitin-conjugating enzyme E2, putative
PF3D7_0812900	N/A	conserved Plasmodium protein, unknown function
PF3D7_0813200	N/A	CS domain protein, putative
PF3D7_0813500	N/A	PUB domain-containing protein, putative
PF3D7_0813600	N/A	translation initiation factor SUI1, putative
PF3D7_0814300	N/A	AAA family ATPase, putative
PF3D7_0814400	N/A	phospholipase DDHD1, putative
PF3D7_0814500	N/A	conserved Plasmodium protein, unknown function
PF3D7_0814700	N/A	conserved Plasmodium protein, unknown function
PF3D7_0815100	N/A	RAP protein, putative
PF3D7_0815300	N/A	FAD-dependent monooxygenase, putative
PF3D7_0815400	N/A	conserved Apicomplexan protein, unknown function
PF3D7_0815500	N/A	conserved Plasmodium protein, unknown function
PF3D7_0815800	VPS9	vacuolar protein sorting-associated protein 9, putative
PF3D7_0815900	aLipDH	dihydrolipoyl dehydrogenase, apicoplast
PF3D7_0816400	N/A	EF-hand calcium-binding domain-containing protein, putative
PF3D7_0817000	UBA3	NEDD8-activating enzyme E1 catalytic subunit, putative
PF3D7_0817100	N/A	tRNA modification GTPase, putative
PF3D7_0817200	N/A	conserved Plasmodium protein, unknown function
PF3D7_0817300	N/A	conserved Plasmodium protein, unknown function
PF3D7_0817400	N/A	phosphatase, putative
PF3D7_0817600	N/A	conserved Plasmodium protein, unknown function
PF3D7_0817700	RON5	rhoptry neck protein 5
PF3D7_0818200	14-3-3I	14-3-3 protein
PF3D7_0818300	N/A	dynactin subunit 6, putative
PF3D7_0818700	N/A	DNA helicase, putative
PF3D7_0818800	IMP4	U3 small nucleolar ribonucleoprotein protein IMP4, putative
PF3D7_0819100	N/A	BRIX domain, putative
PF3D7_0819200	PLP5	perforin-like protein 5
PF3D7_0819500	N/A	conserved protein, unknown function
PF3D7_0819600	N/A	conserved Plasmodium protein, unknown function
PF3D7_0819800	N/A	conserved Plasmodium protein, unknown function
PF3D7_0820000	SRCAP	Snf2-related CBP activator, putative
PF3D7_0820300	N/A	conserved Plasmodium protein, unknown function
PF3D7_0820500	YIF1	protein transport protein YIF1, putative
PF3D7_0820800	N/A	conserved Plasmodium protein, unknown function
PF3D7_0820900	N/A	conserved Plasmodium protein, unknown function
PF3D7_0821300	DHX36	ATP-dependent RNA helicase DHX36, putative
PF3D7_0821500	NEP1	ribosomal RNA small subunit methyltransferase NEP1, putative
PF3D7_0821600	CLP1	polyribonucleotide 5'-hydroxyl-kinase Clp1, putative
PF3D7_0821900	N/A	conserved Plasmodium protein, unknown function
PF3D7_0822200	N/A	phosphorylated CTD interacting factor 1 WW domain-containing protein, putative
PF3D7_0822400	N/A	conserved Plasmodium protein, unknown function
PF3D7_0822500	DLC1	dynein light chain 1
PF3D7_0822700	TRP1	thrombospondin-related protein 1, putative
PF3D7_0823000	VPS15	serine/threonine protein kinase VPS15, putative
PF3D7_0823100	N/A	RWD domain-containing protein, putative
PF3D7_0823200	N/A	RNA-binding protein, putative
PF3D7_0823300	GCN5	histone acetyltransferase GCN5
PF3D7_0823500	IMC1i	inner membrane complex protein 1i, putative
PF3D7_0824000	N/A	conserved Plasmodium protein, unknown function
PF3D7_0824100	N/A	exonuclease, putative
PF3D7_0824200	N/A	conserved Plasmodium protein, unknown function
PF3D7_0824400	NT2	nucleoside transporter 2
PF3D7_0824700	LMF1	lipase maturation factor, putative
PF3D7_0824800	N/A	conserved Plasmodium membrane protein, unknown function
PF3D7_0824900	N/A	conserved Plasmodium protein, unknown function
PF3D7_0825000	N/A	conserved Plasmodium protein, unknown function
PF3D7_0825500	KRI1	protein KRI1, putative
PF3D7_0825800	N/A	conserved Plasmodium protein, unknown function
PF3D7_0826000	N/A	conserved Plasmodium protein, unknown function
PF3D7_0826100	N/A	E3 ubiquitin-protein ligase, putative
PF3D7_0826200	N/A	alpha/beta hydrolase, putative
PF3D7_0826300	N/A	SPRY domain, putative
PF3D7_0826400	N/A	dehydrodolichyl diphosphate synthetase, putative
PF3D7_0826700	RACK1	receptor for activated c kinase
PF3D7_0826800	N/A	small nucleolar RNA snoR05
PF3D7_0827200	N/A	conserved Plasmodium protein, unknown function
PF3D7_0827300	N/A	conserved Plasmodium protein, unknown function
PF3D7_0827500	N/A	apicoplast ribosomal protein L21 precursor, putative
PF3D7_0827800	SET3	SET domain protein, putative
PF3D7_0827900	PDI8	protein disulfide isomerase
PF3D7_0828100	N/A	conserved Plasmodium protein, unknown function
PF3D7_0828200	N/A	leucine--tRNA ligase, putative
PF3D7_0828700	N/A	conserved Plasmodium protein, unknown function
PF3D7_0829000	N/A	conserved Plasmodium membrane protein, unknown function
PF3D7_0829100	N/A	conserved protein, unknown function
PF3D7_0829500	N/A	conserved Plasmodium protein, unknown function
PF3D7_0829900	N/A	unspecified product
PF3D7_0830100	N/A	unspecified product
PF3D7_0830700	N/A	Plasmodium exported protein (hyp9), unknown function
PF3D7_0830800	SURF8.2	surface-associated interspersed protein 8.2 (SURFIN 8.2)
PF3D7_0830900	N/A	Plasmodium exported protein, unknown function
PF3D7_0831200	N/A	DnaJ protein, putative
PF3D7_0831300	GEXP13	Plasmodium exported protein, unknown function
PF3D7_0831900	N/A	Plasmodium exported protein (PHIST), unknown function, pseudogene
PF3D7_0832200	N/A	Plasmodium exported protein (PHISTa-like), unknown function
PF3D7_0900100	VAR	erythrocyte membrane protein 1, PfEMP1
PF3D7_0901700	N/A	Plasmodium exported protein (hyp5), unknown function
PF3D7_0901800	N/A	Plasmodium exported protein, unknown function
PF3D7_0901900	N/A	probable protein, unknown function
PF3D7_0902000	FIKK9.1	serine/threonine protein kinase, FIKK family
PF3D7_0902200	FIKK9.3	serine/threonine protein kinase, FIKK family
PF3D7_0902300	FIKK9.4	serine/threonine protein kinase, FIKK family
PF3D7_0902400	FIKK9.5	serine/threonine protein kinase, FIKK family
PF3D7_0902500	FIKK9.6	serine/threonine protein kinase, FIKK family
PF3D7_0902600	FIKK9.7	serine/threonine protein kinase, FIKK family
PF3D7_0903200	RAB7	ras-related protein RAB7
PF3D7_0903300	N/A	conserved Plasmodium membrane protein, unknown function
PF3D7_0903400	DDX60	ATP-dependent RNA helicase DDX60, putative
PF3D7_0903500	N/A	conserved Plasmodium protein, unknown function
PF3D7_0903600	N/A	conserved Plasmodium protein, unknown function, unspecified product
PF3D7_0903800	CCp4	LCCL domain-containing protein
PF3D7_0904300	N/A	conserved protein, unknown function
PF3D7_0904600	N/A	ubiquitin specific protease, putative
PF3D7_0904800	RPA1	replication protein A1, small fragment
PF3D7_0904900	CuTP	copper-transporting ATPase
PF3D7_0905100	NUP100	nucleoporin NUP100/NSP100, putative
PF3D7_0905200	N/A	mitochondrial carrier protein, putative
PF3D7_0905300	N/A	dynein heavy chain, putative
PF3D7_0905400	RhopH3	high molecular weight rhoptry protein 3
PF3D7_0905600	WDR66	WD repeat-containing protein 66, putative
PF3D7_0905700	ATG3	autophagy-related protein 3, putative
PF3D7_0905800	N/A	conserved Plasmodium protein, unknown function
PF3D7_0906000	RNaseII	exoribonuclease II
PF3D7_0906100	VPS46	vacuolar protein sorting-associated protein 46, putative
PF3D7_0906200	N/A	conserved Plasmodium protein, unknown function
PF3D7_0906300	N/A	Maf-like protein, putative
PF3D7_0906400	N/A	dynein light intermediate chain 2, cytosolic
PF3D7_0906500	N/A	arginase
PF3D7_0906600	N/A	zinc finger protein, putative
PF3D7_0906700	LRR9	leucine-rich repeat protein
PF3D7_0906800	N/A	conserved Plasmodium protein, unknown function
PF3D7_0907100	N/A	conserved Plasmodium protein, unknown function
PF3D7_0907300	N/A	conserved Plasmodium protein, unknown function
PF3D7_0907400	ClpY	ATP-dependent protease ATPase subunit ClpY
PF3D7_0907600	N/A	translation initiation factor SUI1, putative
PF3D7_0908100	N/A	conserved Plasmodium membrane protein, unknown function
PF3D7_0908200	N/A	conserved Plasmodium protein, unknown function
PF3D7_0908400	N/A	conserved Plasmodium protein, unknown function
PF3D7_0908500	N/A	conserved Plasmodium protein, unknown function
PF3D7_0908800	N/A	transporter, putative
PF3D7_0908900	N/A	conserved Plasmodium protein, unknown function
PF3D7_0909000	N/A	conserved Plasmodium protein, unknown function
PF3D7_0909200	POFUT2	GDP-fucose protein O-fucosyltransferase 2, putative
PF3D7_0909900	N/A	helicase SKI2W, putative
PF3D7_0910000	SET4	SET domain protein, putative
PF3D7_0910100	N/A	exportin-7, putative
PF3D7_0910200	N/A	conserved Plasmodium protein, unknown function
PF3D7_0910300	N/A	conserved Plasmodium protein, unknown function
PF3D7_0910400	N/A	selenide water dikinase, putative
PF3D7_0910700	ALP5a	actin-like protein, putative
PF3D7_0911000	N/A	phosphatidylinositol N-acetylglucosaminyltransferase, putative
PF3D7_0911200	N/A	conserved Plasmodium protein, unknown function
PF3D7_0911400	N/A	conserved Plasmodium protein, unknown function
PF3D7_0911500	N/A	conserved Plasmodium protein, unknown function
PF3D7_0911900	ICP	falstatin
PF3D7_0912000	N/A	conserved Plasmodium protein, unknown function
PF3D7_0912400	N/A	alkaline phosphatase, putative
PF3D7_0912600	N/A	conserved Plasmodium protein, unknown function
PF3D7_0912800	GCD10	tRNA (adenine(58)-N(1))-methyltransferase non-catalytic subunit TRM6, putative
PF3D7_0913000	N/A	conserved protein, unknown function
PF3D7_0913100	N/A	conserved Plasmodium protein, unknown function
PF3D7_0913600	N/A	conserved Plasmodium protein, unknown function
PF3D7_0913900	RRSapi	arginine--tRNA ligase, putative
PF3D7_0914000	N/A	pseudouridylate synthase, putative
PF3D7_0914100	N/A	conserved Plasmodium protein, unknown function
PF3D7_0914300	N/A	met-10+ like protein, putative
PF3D7_0914400	N/A	conserved Plasmodium protein, unknown function
PF3D7_0914500	N/A	conserved Plasmodium protein, unknown function
PF3D7_0914900	N/A	BSD-domain protein, putative
PF3D7_0915300	N/A	conserved Plasmodium protein, unknown function
PF3D7_0915600	N/A	conserved Plasmodium protein, unknown function
PF3D7_0916000	MFS2	major facilitator superfamily domain-containing protein, putative
PF3D7_0916100	TRX3	thioredoxin 3
PF3D7_0916200	N/A	conserved Plasmodium protein, unknown function
PF3D7_0916400	N/A	conserved Plasmodium protein, unknown function
PF3D7_0916500	UFD1	ubiquitin fusion degradation protein 1
PF3D7_0917000	MOP	merozoite organizing protein
PF3D7_0917100	OGG1	N-glycosylase/DNA lyase, putative
PF3D7_0917400	N/A	conserved Plasmodium protein, unknown function
PF3D7_0917700	N/A	GPN-loop GTPase, putative
PF3D7_0917800	N/A	conserved Plasmodium protein, unknown function
PF3D7_0918100	N/A	cytochrome b5-like heme/steroid binding protein, putative
PF3D7_0918200	N/A	50S ribosomal protein L3, apicoplast, putative
PF3D7_0918600	RECQ1	ATP-dependent DNA helicase Q1
PF3D7_0918700	N/A	conserved Plasmodium protein, unknown function
PF3D7_0919300	TrxL1	thioredoxin-like protein 1, putative
PF3D7_0919700	N/A	pyridoxal 5'-phosphate dependent enzyme class III, putative
PF3D7_0919900	N/A	regulator of chromosome condensation, putative
PF3D7_0920000	ELO3	long chain fatty acid elongation enzyme, putative
PF3D7_0920400	N/A	conserved Plasmodium protein, unknown function
PF3D7_0920600	N/A	conserved Plasmodium protein, unknown function
PF3D7_0920800	IMPDH	inosine-5'-monophosphate dehydrogenase
PF3D7_0920900	PRP24	U4/U6 snRNA-associated-splicing factor, putative
PF3D7_0921100	N/A	conserved Plasmodium protein, unknown function
PF3D7_0921200	N/A	conserved Plasmodium membrane protein, unknown function
PF3D7_0921500	N/A	conserved Plasmodium protein, unknown function
PF3D7_0921600	N/A	tetratricopeptide repeat protein, putative
PF3D7_0921800	RPF1	ribosome production factor 1, putative
PF3D7_0922100	N/A	ubiquitin-like protein, putative
PF3D7_0922300	N/A	conserved Plasmodium protein, unknown function
PF3D7_0922400	pBAS	para-aminobenzoic acid synthetase
PF3D7_0922800	N/A	conserved Plasmodium protein, unknown function
PF3D7_0922900	FabG	3-oxoacyl-[acyl-carrier-protein] reductase
PF3D7_0923000	RPB3	DNA-directed RNA polymerase II subunit RPB3, putative
PF3D7_0923200	NOS	nitric oxide synthase, putative
PF3D7_0923400	N/A	conserved Plasmodium protein, unknown function
PF3D7_0923500	N/A	cyclin-dependent kinases regulatory subunit, putative
PF3D7_0924200	N/A	conserved Plasmodium protein, unknown function
PF3D7_0924300	TPK	thiamine pyrophosphokinase
PF3D7_0924500	N/A	conserved Plasmodium membrane protein, unknown function
PF3D7_0924700	SF3A3	splicing factor 3A subunit 3, putative
PF3D7_0925000	N/A	conserved Plasmodium protein, unknown function
PF3D7_0925500	TLP2	thioredoxin-like protein 2
PF3D7_0925800	N/A	conserved Plasmodium protein, unknown function
PF3D7_0926000	N/A	protein kinase, putative
PF3D7_0926100	N/A	protein kinase, putative
PF3D7_0926300	N/A	protein kinase, putative
PF3D7_0926500	N/A	conserved Plasmodium protein, unknown function
PF3D7_0926600	N/A	conserved Plasmodium membrane protein, unknown function
PF3D7_0926700	NADSYN	glutamine-dependent NAD(+) synthetase, putative
PF3D7_0926800	N/A	conserved Plasmodium protein, unknown function
PF3D7_0927200	N/A	zinc finger protein, putative
PF3D7_0927300	FH	fumarate hydratase, putative
PF3D7_0927400	N/A	conserved Plasmodium protein, unknown function
PF3D7_0928100	N/A	conserved Plasmodium protein, unknown function
PF3D7_0928200	N/A	conserved Plasmodium protein, unknown function
PF3D7_0928700	N/A	conserved Plasmodium protein, unknown function
PF3D7_0928800	N/A	serine/threonine protein kinase, putative
PF3D7_0929300	N/A	conserved Plasmodium protein, unknown function
PF3D7_0930000	N/A	procollagen lysine 5-dioxygenase, putative
PF3D7_0930400	N/A	zinc finger protein, putative
PF3D7_0930500	DGK1	diacylglycerol kinase, putative
PF3D7_0930600	CYP72	peptidyl-prolyl cis-trans isomerase
PF3D7_0930700	N/A	conserved Plasmodium protein, unknown function
PF3D7_0930800	N/A	conserved Plasmodium membrane protein, unknown function
PF3D7_0930900	NFU1	NifU-like protein, putative
PF3D7_0931000	N/A	elongation factor Tu, putative
PF3D7_0931100	N/A	nucleolar protein Nop52, putative
PF3D7_0931200	Sel2	selenoprotein
PF3D7_0931600	N/A	conserved protein, unknown function
PF3D7_0931900	AKLP2	adenylate kinase-like protein 2
PF3D7_0932100	N/A	protein MAM3, putative
PF3D7_0932200	PFN	profilin
PF3D7_0932600	RPS6	apicoplast ribosomal protein S6, putative
PF3D7_0932700	N/A	conserved Plasmodium protein, unknown function
PF3D7_0932900	N/A	conserved Plasmodium protein, unknown function
PF3D7_0933100	N/A	conserved Plasmodium protein, unknown function
PF3D7_0933400	N/A	conserved Plasmodium protein, unknown function
PF3D7_0933500	N/A	gamma-tubulin complex component, putative
PF3D7_0933800	N/A	tubulin delta chain, putative
PF3D7_0934000	N/A	histidine--tRNA ligase, putative
PF3D7_0934100	XPD	TFIIH basal transcription factor complex helicase XPD subunit
PF3D7_0934900	N/A	conserved Plasmodium protein, unknown function
PF3D7_0935400	GDV1	gametocyte development protein 1
PF3D7_0935800	CLAG9	cytoadherence linked asexual protein 9
PF3D7_0936400	REX4	ring-exported protein 4
PF3D7_0936800	N/A	Plasmodium exported protein (PHISTc), unknown function
PF3D7_1000100	VAR	erythrocyte membrane protein 1, PfEMP1
PF3D7_1000500	RIF	rifin
PF3D7_1000600	RIF	rifin
PF3D7_1001400	XL1	exported lipase 1
PF3D7_1001600	XL2	exported lipase 2
PF3D7_1001900	PfJ23	Plasmodium exported protein (hyp16), unknown function
PF3D7_1002000	N/A	Plasmodium exported protein (hyp2), unknown function
PF3D7_1002400	N/A	RNA-binding protein, putative
PF3D7_1002600	N/A	conserved Plasmodium protein, unknown function
PF3D7_1002800	N/A	DnaJ protein, putative
PF3D7_1003000	N/A	conserved Plasmodium protein, unknown function
PF3D7_1003100	N/A	conserved Plasmodium protein, unknown function
PF3D7_1003200	N/A	ribosome-binding factor A, putative
PF3D7_1003400	N/A	conserved Plasmodium protein, unknown function
PF3D7_1003500	N/A	40S ribosomal protein S20e, putative
PF3D7_1003700	N/A	MKT1 domain-containing protein, putative
PF3D7_1003800	N/A	U5 small nuclear ribonuclear protein, putative
PF3D7_1003900	N/A	conserved Plasmodium protein, unknown function
PF3D7_1004600	N/A	conserved Plasmodium membrane protein, unknown function
PF3D7_1004700	N/A	conserved Plasmodium protein, unknown function
PF3D7_1004800	N/A	ADP/ATP carrier protein, putative
PF3D7_1005000	MRSapi	methionine--tRNA ligase, putative
PF3D7_1005100	UTP25	U3 small nucleolar RNA-associated protein 25, putative
PF3D7_1005300	N/A	conserved Plasmodium protein, unknown function
PF3D7_1005600	N/A	DnaJ protein, putative
PF3D7_1005700	N/A	peptidase, putative
PF3D7_1006400	N/A	conserved Plasmodium protein, unknown function
PF3D7_1007100	N/A	conserved Plasmodium protein, unknown function
PF3D7_1007700	ApiAP2	AP2 domain transcription factor, putative
PF3D7_1007800	N/A	conserved Plasmodium protein, unknown function
PF3D7_1008100	N/A	zinc finger protein, putative
PF3D7_1008200	N/A	endonuclease, putative
PF3D7_1008500	N/A	conserved Plasmodium membrane protein, unknown function
PF3D7_1008900	AK1	adenylate kinase
PF3D7_1009200	N/A	small subunit rRNA synthesis-associated protein, putative
PF3D7_1009300	N/A	conserved Plasmodium protein, unknown function
PF3D7_1009600	N/A	protein phosphatase, putative
PF3D7_1009800	N/A	conserved Plasmodium membrane protein, unknown function
PF3D7_1009900	N/A	conserved Plasmodium protein, unknown function
PF3D7_1010200	N/A	DNA2/NAM7 helicase, putative
PF3D7_1010700	N/A	dolichyl-phosphate-mannose protein mannosyltransferase, putative
PF3D7_1011100	N/A	conserved Plasmodium protein, unknown function
PF3D7_1011300	ARV1	protein ARV1, putative
PF3D7_1011600	N/A	conserved Plasmodium protein, unknown function
PF3D7_1011900	HO	heme oxygenase
PF3D7_1012200	RA	rhoptry associated adhesin
PF3D7_1012700	NIF4	NLI interacting factor-like phosphatase, putative
PF3D7_1012800	N/A	conserved Plasmodium protein, unknown function
PF3D7_1012900	ATG18	autophagy-related protein 18, putative
PF3D7_1013100	UTP13	U3 small nucleolar RNA-associated protein 13, putative
PF3D7_1013200	N/A	conserved Plasmodium protein, unknown function
PF3D7_1013300	N/A	conserved Plasmodium protein, unknown function
PF3D7_1013400	N/A	conserved Plasmodium protein, unknown function
PF3D7_1013500	PI-PLC	phosphoinositide-specific phospholipase C
PF3D7_1013600	N/A	conserved Plasmodium protein, unknown function
PF3D7_1013900	N/A	translation initiation factor eIF-2B subunit delta, putative
PF3D7_1014000	FS	GDP-L-fucose synthase
PF3D7_1014100	N/A	conserved Plasmodium protein, unknown function
PF3D7_1014300	N/A	conserved protein, unknown function
PF3D7_1014500	N/A	conserved Plasmodium protein, unknown function
PF3D7_1014800	N/A	conserved Plasmodium protein, unknown function
PF3D7_1014900	N/A	conserved Plasmodium protein, unknown function
PF3D7_1015700	N/A	tubulin binding cofactor c, putative
PF3D7_1016000	N/A	conserved Plasmodium protein, unknown function
PF3D7_1016500	N/A	Plasmodium exported protein (PHISTc), unknown function
PF3D7_1016700	N/A	Plasmodium exported protein (PHISTc), unknown function
PF3D7_1016900	ETRAMP10.3	early transcribed membrane protein 10.3
PF3D7_1017000	N/A	DNA polymerase delta catalytic subunit
PF3D7_1017200	N/A	enoyl-CoA hydratase-related protein, putative
PF3D7_1017700	N/A	conserved Plasmodium protein, unknown function
PF3D7_1017800	N/A	conserved Plasmodium protein, unknown function
PF3D7_1018000	N/A	tRNA pseudouridine synthase, putative
PF3D7_1018500	N/A	PHF5-like protein, putative
PF3D7_1018600	N/A	tRNA wybutosine-synthesizing protein, putative
PF3D7_1018800	N/A	conserved protein, unknown function
PF3D7_1018900	N/A	conserved Plasmodium protein, unknown function
PF3D7_1019100	N/A	conserved Plasmodium protein, unknown function
PF3D7_1019500	N/A	conserved Plasmodium membrane protein, unknown function
PF3D7_1019600	N/A	conserved Plasmodium protein, unknown function
PF3D7_1019700	N/A	conserved Plasmodium protein, unknown function
PF3D7_1019800	N/A	tRNA methyltransferase, putative
PF3D7_1020200	N/A	conserved Plasmodium protein, unknown function
PF3D7_1020300	N/A	cytoplasmic dynein intermediate chain, putative
PF3D7_1020400	RCM1	rRNA (cytosine-C(5))-methyltransferase, putative
PF3D7_1020500	N/A	ribosomal silencing factor RsfS, putative
PF3D7_1020600	N/A	conserved Plasmodium membrane protein, unknown function
PF3D7_1020700	N/A	histone acetyltransferase, putative
PF3D7_1020800	DLAT	dihydrolipoamide acyltransferase component E2
PF3D7_1021100	N/A	conserved Plasmodium protein, unknown function
PF3D7_1021200	N/A	conserved Plasmodium protein, unknown function
PF3D7_1021400	N/A	endomembrane protein 70, putative
PF3D7_1021500	ROK1	ATP-dependent RNA helicase ROK1, putative
PF3D7_1021700	N/A	conserved Plasmodium membrane protein, unknown function
PF3D7_1022000	N/A	RNA-binding protein, putative
PF3D7_1022200	N/A	conserved Plasmodium membrane protein, unknown function
PF3D7_1022300	ZIPCO	ZIP domain-containing protein, putative
PF3D7_1022600	N/A	kelch domain-containing protein, putative
PF3D7_1022800	GcpE	4-hydroxy-3-methylbut-2-en-1-yl diphosphate synthase
PF3D7_1022900	N/A	CDGSH iron-sulfur domain-containing protein, putative
PF3D7_1023000	N/A	conserved Plasmodium membrane protein, unknown function
PF3D7_1023400	N/A	HORMA domain protein, putative
PF3D7_1023600	N/A	conserved Plasmodium protein, unknown function
PF3D7_1023800	N/A	conserved Plasmodium protein, unknown function
PF3D7_1023900	CHD1	chromodomain-helicase-DNA-binding protein 1 homolog, putative
PF3D7_1024000	N/A	conserved Plasmodium protein, unknown function
PF3D7_1024100	N/A	conserved Plasmodium protein, unknown function
PF3D7_1024200	N/A	RNA-binding protein, putative
PF3D7_1024900	N/A	conserved Plasmodium protein, unknown function
PF3D7_1025100	GFPT	glutamine--fructose-6-phosphate aminotransferase [isomerizing], putative
PF3D7_1025300	N/A	conserved Plasmodium protein, unknown function
PF3D7_1025400	N/A	conserved Plasmodium membrane protein, unknown function
PF3D7_1025500	N/A	conserved Plasmodium protein, unknown function
PF3D7_1025800	N/A	conserved Plasmodium protein, unknown function
PF3D7_1026200	N/A	conserved Plasmodium protein, unknown function
PF3D7_1026300	N/A	conserved Plasmodium protein, unknown function
PF3D7_1027000	N/A	conserved Plasmodium protein, unknown function
PF3D7_1027100	MPP10	U3 small nucleolar ribonucleoprotein protein MPP10, putative
PF3D7_1027200	N/A	mitochondrial ribosomal protein S22 precursor, putative
PF3D7_1027300	nPrx	peroxiredoxin
PF3D7_1027600	N/A	topoisomerase, putative
PF3D7_1028000	N/A	methyltransferase, putative
PF3D7_1028100	PPO	protoporphyrinogen oxidase
PF3D7_1028500	N/A	partial CSTF domain-containing protein, putative
PF3D7_1029100	N/A	conserved Plasmodium protein, unknown function
PF3D7_1029200	N/A	WD repeat-containing protein, putative
PF3D7_1029300	N/A	conserved Plasmodium protein, unknown function
PF3D7_1029700	N/A	conserved Plasmodium protein, unknown function
PF3D7_1030900	P28	28 kDa ookinete surface protein
PF3D7_1031000	P25	25 kDa ookinete surface antigen precursor
PF3D7_1031100	N/A	conserved Plasmodium protein, unknown function
PF3D7_1031400	N/A	OTU domain-containing protein, putative
PF3D7_1031500	N/A	DEAD/DEAH box helicase, putative
PF3D7_1031600	GEXP15	conserved Plasmodium protein, unknown function
PF3D7_1031700	I3	protein phosphatase inhibitor 3
PF3D7_1032000	RimM	ribosome maturation factor RimM, putative
PF3D7_1032300	N/A	conserved Plasmodium protein, unknown function
PF3D7_1032500	Der1-2	DER1-like protein, putative
PF3D7_1032600	N/A	conserved protein, unknown function
PF3D7_1032800	LRR1	leucine-rich repeat protein
PF3D7_1032900	N/A	RNA polymerase II-associated protein 1, putative
PF3D7_1033700	BDP1	bromodomain protein 1
PF3D7_1033800	N/A	plasmepsin VII
PF3D7_1033900	N/A	ubiquitin-conjugating enzyme E2, putative
PF3D7_1034100	N/A	conserved Plasmodium protein, unknown function
PF3D7_1034500	N/A	conserved Plasmodium protein, unknown function
PF3D7_1034800	N/A	conserved Plasmodium protein, unknown function
PF3D7_1035000	N/A	U2 snRNA/tRNA pseudouridine synthase, putative
PF3D7_1035200	N/A	S-antigen
PF3D7_1035800	M712	probable protein, unknown function
PF3D7_1036300	DBLMSP2	duffy binding-like merozoite surface protein 2
PF3D7_1036400	LSA1	liver stage antigen 1
PF3D7_1036900	N/A	conserved Plasmodium protein, unknown function
PF3D7_1037000	N/A	DNA polymerase zeta catalytic subunit, putative
PF3D7_1037200	N/A	conserved Plasmodium protein, unknown function
PF3D7_1037400	N/A	conserved Plasmodium protein, unknown function
PF3D7_1037600	N/A	DNA repair helicase RAD25, putative
PF3D7_1037800	N/A	dynein intermediate chain, putative
PF3D7_1037900	N/A	conserved Plasmodium protein, unknown function
PF3D7_1038000	N/A	antigen UB05
PF3D7_1038100	N/A	GDP dissociation inhibitor, putative
PF3D7_1038600	N/A	Plasmodium exported protein, unknown function
PF3D7_1038700	N/A	Plasmodium exported protein, unknown function
PF3D7_1038800	N/A	RESA-like protein with PHIST and DnaJ domains
PF3D7_1039000	FIKK10.2	serine/threonine protein kinase, FIKK family
PF3D7_1041200	RIF	rifin
PF3D7_1100100	VAR	erythrocyte membrane protein 1, PfEMP1
PF3D7_1100200	VAR	erythrocyte membrane protein 1, PfEMP1
PF3D7_1102400	N/A	phosphopantothenate--cysteine ligase, putative
PF3D7_1102500	GEXP02	Plasmodium exported protein (PHISTb), unknown function
PF3D7_1102600	GEXP14	Plasmodium exported protein, unknown function
PF3D7_1102900	N/A	Plasmodium exported protein (hyp11), unknown function
PF3D7_1103400	SufD	FeS cluster assembly protein SufD, putative
PF3D7_1103600	ALP2a	actin-like protein, putative
PF3D7_1103800	NOT1	CCR4-NOT transcription complex subunit 1, putative
PF3D7_1104600	N/A	radial spoke head protein, putative
PF3D7_1104700	RPC25	DNA-directed RNA polymerase III subunit RPC8, putative
PF3D7_1104800	N/A	metabolite/drug transporter, putative
PF3D7_1104900	N/A	calcium/calmodulin-dependent protein kinase, putative
PF3D7_1105200	WDR8	WD repeat-containing protein WRAP73, putative
PF3D7_1105300	N/A	conserved Plasmodium protein, unknown function
PF3D7_1105500	CEN4	centrin-4
PF3D7_1105800	N/A	conserved Apicomplexan protein, unknown function
PF3D7_1106200	N/A	conserved Plasmodium protein, unknown function
PF3D7_1106300	N/A	exonuclease, putative
PF3D7_1106500	N/A	conserved Plasmodium protein, unknown function
PF3D7_1106600	N/A	DEAD/DEAH box helicase, putative
PF3D7_1106800	N/A	protein kinase, putative
PF3D7_1107100	N/A	nucleic acid binding protein, putative
PF3D7_1107200	N/A	conserved Plasmodium protein, unknown function
PF3D7_1107300	PAIP1	polyadenylate-binding protein-interacting protein 1, putative
PF3D7_1107900	MSCS	mechanosensitive ion channel protein, putative
PF3D7_1108100	N/A	conserved Plasmodium protein, unknown function
PF3D7_1108900	N/A	conserved Plasmodium protein, unknown function
PF3D7_1110100	N/A	conserved Plasmodium protein, unknown function
PF3D7_1110200	PRPF6	pre-mRNA-processing factor 6, putative
PF3D7_1110300	N/A	conserved Plasmodium protein, unknown function
PF3D7_1110400	N/A	RNA-binding protein, putative
PF3D7_1111000	N/A	tRNA m5C-methyltransferase, putative
PF3D7_1111200	N/A	conserved Plasmodium protein, unknown function
PF3D7_1111600	N/A	endonuclease/exonuclease/phosphatase family protein, putative
PF3D7_1112100	N/A	conserved Plasmodium protein, unknown function
PF3D7_1112200	COQ4	ubiquinone biosynthesis protein COQ4, putative
PF3D7_1112300	N/A	conserved Plasmodium protein, unknown function
PF3D7_1112400	N/A	conserved Plasmodium protein, unknown function
PF3D7_1112500	N/A	conserved protein, unknown function
PF3D7_1112600	N/A	DNA helicase, putative
PF3D7_1112700	N/A	conserved Plasmodium protein, unknown function
PF3D7_1112800	N/A	conserved protein, unknown function
PF3D7_1112900	N/A	conserved Plasmodium protein, unknown function
PF3D7_1113000	N/A	conserved Plasmodium protein, unknown function
PF3D7_1113100	PRL	protein tyrosine phosphatase
PF3D7_1113200	N/A	conserved Plasmodium protein, unknown function
PF3D7_1113900	MAPK2	mitogen-activated protein kinase 2
PF3D7_1114100	ROM1	rhomboid protease ROM1
PF3D7_1114400	N/A	conserved Plasmodium protein, unknown function
PF3D7_1114600	N/A	conserved Plasmodium protein, unknown function
PF3D7_1114700	CLK3	serine/threonine protein kinase, putative
PF3D7_1114900	N/A	conserved Plasmodium protein, unknown function
PF3D7_1115000	N/A	conserved Plasmodium protein, unknown function
PF3D7_1115200	SET7	histone-lysine N-methyltransferase SET7
PF3D7_1115300	FP2B	cysteine proteinase falcipain 2b
PF3D7_1115500	ApiAP2	AP2 domain transcription factor, putative
PF3D7_1116200	PDX2	pyridoxine biosynthesis protein PDX2
PF3D7_1116900	N/A	conserved Plasmodium protein, unknown function
PF3D7_1117000	N/A	conserved Plasmodium membrane protein, unknown function
PF3D7_1117200	N/A	conserved Plasmodium protein, unknown function
PF3D7_1117600	ICT1	peptidyl-tRNA hydrolase ICT1, peptidyl-tRNA hydrolase ICT1, putative
PF3D7_1117900	N/A	conserved Plasmodium protein, unknown function
PF3D7_1118200	N/A	heat shock protein 90, putative
PF3D7_1118300	N/A	insulinase, putative
PF3D7_1118600	MYST	histone acetyltransferase
PF3D7_1118900	N/A	conserved Plasmodium protein, unknown function
PF3D7_1119400	N/A	ubiquitin-protein ligase, putative
PF3D7_1119600	N/A	ATP-dependent zinc metalloprotease FTSH, putative
PF3D7_1119800	ASF1	alternative splicing factor ASF-1, putative
PF3D7_1119900	N/A	conserved Plasmodium protein, unknown function
PF3D7_1120500	N/A	tRNA nucleotidyltransferase, putative
PF3D7_1120600	N/A	conserved Plasmodium protein, unknown function
PF3D7_1120700	N/A	conserved Plasmodium protein, unknown function
PF3D7_1121000	DHHC3	palmitoyltransferase DHHC3
PF3D7_1121100	N/A	conserved Plasmodium protein, unknown function
PF3D7_1121300	TKL2	tyrosine kinase-like protein
PF3D7_1121400	N/A	WD repeat-containing protein, putative
PF3D7_1121500	N/A	conserved Plasmodium protein, unknown function
PF3D7_1121600	EXP1	exported protein 1
PF3D7_1121700	GCN20	protein GCN20
PF3D7_1122200	N/A	cupin-like protein, putative
PF3D7_1122300	N/A	conserved Plasmodium protein, unknown function
PF3D7_1122400	N/A	conserved Plasmodium protein, unknown function
PF3D7_1122500	N/A	conserved Plasmodium protein, unknown function
PF3D7_1122600	N/A	conserved Plasmodium protein, unknown function
PF3D7_1122800	CDPK6	calcium-dependent protein kinase 6
PF3D7_1123000	N/A	conserved Plasmodium protein, unknown function
PF3D7_1123600	N/A	RAP protein, putative
PF3D7_1123800	SMC5	structural maintenance of chromosomes protein 5, putative
PF3D7_1124100	N/A	beige/BEACH domain protein, putative
PF3D7_1124500	pdhA	pyruvate dehydrogenase E1 component subunit alpha
PF3D7_1125000	N/A	conserved Plasmodium protein, unknown function
PF3D7_1125100	N/A	conserved Apicomplexan protein, unknown function
PF3D7_1125300	mtRNAP	DNA-directed RNA polymerase
PF3D7_1125400	TIM44	mitochondrial import inner membrane translocase subunit TIM44, putative
PF3D7_1126100	ATG7	autophagy-related protein 7, putative
PF3D7_1126500	N/A	conserved Plasmodium protein, unknown function
PF3D7_1126600	N/A	steryl ester hydrolase, putative
PF3D7_1126700	ATG23	autophagy-related protein 23, putative
PF3D7_1127300	N/A	tRNA (guanine-N(7)-)-methyltransferase, putative
PF3D7_1127500	N/A	protein disulfide-isomerase, putative
PF3D7_1127800	N/A	conserved Plasmodium protein, unknown function
PF3D7_1128000	N/A	conserved Plasmodium protein, unknown function
PF3D7_1128100	N/A	prefoldin subunit 5, putative
PF3D7_1128300	PFK11	ATP-dependent 6-phosphofructokinase
PF3D7_1128500	N/A	conserved protein, unknown function
PF3D7_1128600	NOT2	CCR4-NOT transcription complex subunit 2, putative
PF3D7_1129300	N/A	conserved Plasmodium protein, unknown function
PF3D7_1129400	NOP2	rRNA (cytosine-C(5))-methyltransferase, putative
PF3D7_1129600	N/A	phosphatidylinositol-4-phosphate 5-kinase, putative
PF3D7_1129800	N/A	conserved Plasmodium protein, unknown function
PF3D7_1130500	COG2	conserved oligomeric Golgi complex subunit 2, putative
PF3D7_1130600	N/A	methyltransferase, putative
PF3D7_1130700	SMC1	structural maintenance of chromosomes protein 1, putative
PF3D7_1130800	N/A	armadillo repeat protein PF16, putative
PF3D7_1130900	N/A	conserved Plasmodium protein, unknown function
PF3D7_1131100	SR1	serpentine receptor, putative
PF3D7_1131200	N/A	conserved Plasmodium protein, unknown function
PF3D7_1131300	N/A	conserved Plasmodium protein, unknown function
PF3D7_1131400	N/A	conserved Plasmodium protein, unknown function
PF3D7_1131500	N/A	conserved Plasmodium protein, unknown function
PF3D7_1131600	N/A	conserved Plasmodium protein, unknown function
PF3D7_1131700	N/A	conserved Plasmodium protein, unknown function
PF3D7_1132400	N/A	conserved Plasmodium membrane protein, unknown function
PF3D7_1133100	N/A	conserved Plasmodium protein, unknown function
PF3D7_1133500	N/A	conserved Plasmodium protein, unknown function
PF3D7_1133600	N/A	conserved Plasmodium protein, unknown function
PF3D7_1133700	N/A	FHA domain-containing protein, putative
PF3D7_1133800	N/A	RNA (uracil-5-)methyltransferase, putative
PF3D7_1134200	N/A	conserved Plasmodium protein, unknown function
PF3D7_1134500	N/A	alpha/beta hydrolase, putative
PF3D7_1134600	N/A	zinc finger protein, putative
PF3D7_1134700	RPA2	DNA-directed RNA polymerase I subunit RPA2, putative
PF3D7_1134800	N/A	coatomer subunit delta
PF3D7_1135000	N/A	PQ-loop repeat-containing protein, unspecified product
PF3D7_1135200	N/A	regulator of chromosome condensation, putative, pseudogene
PF3D7_1135300	N/A	conserved Plasmodium membrane protein, unknown function
PF3D7_1135500	N/A	conserved Plasmodium protein, unknown function
PF3D7_1135600	N/A	condensin-2 complex subunit D3, putative
PF3D7_1135900	N/A	3-oxo-5-alpha-steroid 4-dehydrogenase, putative
PF3D7_1136000	N/A	conserved Plasmodium protein, unknown function
PF3D7_1136100	N/A	conserved Plasmodium protein, unknown function
PF3D7_1136400	SRP72	signal recognition particle subunit SRP72, putative
PF3D7_1136500	CK1	casein kinase 1
PF3D7_1136600	N/A	conserved Plasmodium protein, unknown function
PF3D7_1136700	N/A	conserved Plasmodium protein, unknown function
PF3D7_1136900	SUB2	subtilisin-like protease 2
PF3D7_1137200	AEP	apical exonemal protein
PF3D7_1138000	N/A	conserved Plasmodium protein, unknown function
PF3D7_1138300	N/A	conserved Plasmodium membrane protein, unknown function
PF3D7_1138400	GCalpha	guanylyl cyclase
PF3D7_1138600	N/A	beta-catenin-like protein 1, putative
PF3D7_1138700	N/A	conserved Plasmodium protein, unknown function
PF3D7_1138800	N/A	WD repeat-containing protein, putative
PF3D7_1139100	N/A	RNA-binding protein, putative
PF3D7_1139300	ApiAP2	AP2 domain transcription factor, putative
PF3D7_1139500	N/A	AAA family ATPase, putative, unspecified product
PF3D7_1139800	N/A	conserved Plasmodium protein, unknown function
PF3D7_1140000	CA	carbonic anhydrase
PF3D7_1140300	N/A	P-loop containing nucleoside triphosphate hydrolase, putative
PF3D7_1140500	MyoF	myosin F, putative
PF3D7_1140600	N/A	conserved Plasmodium protein, unknown function
PF3D7_1140700	N/A	conserved Plasmodium protein, unknown function
PF3D7_1140900	N/A	conserved Plasmodium protein, unknown function
PF3D7_1141000	N/A	conserved Plasmodium protein, unknown function
PF3D7_1141300	N/A	conserved Plasmodium protein, unknown function
PF3D7_1141700	N/A	OTU domain-containing protein, putative
PF3D7_1142000	N/A	conserved Plasmodium protein, unknown function
PF3D7_1142100	N/A	conserved Plasmodium protein, unknown function
PF3D7_1142300	N/A	conserved Plasmodium membrane protein, unknown function
PF3D7_1142700	N/A	methyltransferase, putative
PF3D7_1143000	N/A	alpha/beta hydrolase, putative
PF3D7_1143100	AP2-O	AP2 domain transcription factor AP2-O, putative
PF3D7_1143600	N/A	conserved Plasmodium protein, unknown function
PF3D7_1143700	N/A	conserved Plasmodium protein, unknown function
PF3D7_1143900	N/A	ATP-dependent (S)-NAD(P)H-hydrate dehydratase, putative
PF3D7_1144100	N/A	mitochondrial large subunit ribosomal protein, putative
PF3D7_1144200	N/A	conserved Plasmodium protein, unknown function
PF3D7_1144500	AOS1	SUMO-activating enzyme subunit 1
PF3D7_1144800	N/A	conserved Plasmodium protein, unknown function
PF3D7_1145000	N/A	conserved Plasmodium protein, unknown function
PF3D7_1145500	ABCB3	ABC transporter B family member 3, putative
PF3D7_1145600	N/A	conserved protein, unknown function
PF3D7_1145700	N/A	bicoid-interacting protein BIN3, putative
PF3D7_1145800	N/A	conserved Plasmodium protein, unknown function
PF3D7_1145900	N/A	conserved Plasmodium protein, unknown function
PF3D7_1146000	RSA4	ribosome assembly protein 4, putative
PF3D7_1146500	LRR10	leucine-rich repeat protein
PF3D7_1146600	ORP1	oocyst rupture protein 1, putative
PF3D7_1146700	N/A	kinesin-like protein, putative
PF3D7_1146800	N/A	conserved Plasmodium protein, unknown function
PF3D7_1146900	N/A	protein YIPF6, putative
PF3D7_1147000	SLARP	sporozoite and liver stage asparagine-rich protein
PF3D7_1147200	N/A	tubulin--tyrosine ligase, putative
PF3D7_1147500	N/A	protein farnesyltransferase subunit beta
PF3D7_1147600	N/A	conserved Plasmodium protein, unknown function
PF3D7_1147800	MAEBL	membrane associated erythrocyte binding-like protein
PF3D7_1148000	N/A	serine/threonine protein kinase, putative
PF3D7_1148200	N/A	unspecified product
PF3D7_1148600	N/A	18S ribosomal RNA
PF3D7_1148640	N/A	28S ribosomal RNA
PF3D7_1148700	GEXP12	Plasmodium exported protein (PHISTc), unknown function
PF3D7_1149000	Pf332	antigen 332, DBL-like protein
PF3D7_1149500	RESA2	ring-infected erythrocyte surface antigen 2, pseudogene
PF3D7_1200400	VAR	erythrocyte membrane protein 1, PfEMP1
PF3D7_1200600	VAR2CSA	erythrocyte membrane protein 1, PfEMP1
PF3D7_1201100	N/A	RESA-like protein with PHIST and DnaJ domains
PF3D7_1201400	N/A	Plasmodium exported protein, unknown function
PF3D7_1201600	NEK3	NIMA related kinase 3
PF3D7_1202000	N/A	ATP-dependent RNA helicase, putative
PF3D7_1202300	N/A	dynein heavy chain, putative
PF3D7_1202500	TGS1	trimethylguanosine synthase, putative
PF3D7_1203000	ORC1	origin recognition complex subunit 1
PF3D7_1203300	N/A	conserved Plasmodium protein, unknown function
PF3D7_1203400	MFS4	major facilitator superfamily domain-containing protein, putative
PF3D7_1204100	N/A	conserved Plasmodium protein, unknown function
PF3D7_1204200	N/A	conserved Plasmodium protein, unknown function
PF3D7_1204600	N/A	cytidine deaminase, putative
PF3D7_1205200	HADO	HAD domain ookinete protein, putative
PF3D7_1205400	N/A	kelch domain-containing protein, putative
PF3D7_1205500	N/A	zinc finger protein, putative
PF3D7_1205800	HMGB3	high mobility group protein B3, putative
PF3D7_1206300	N/A	conserved Plasmodium protein, unknown function
PF3D7_1206500	N/A	Tat binding protein 1(TBP-1)-interacting protein, putative
PF3D7_1206600	RPC2	DNA-directed RNA polymerase III subunit RPC2, putative
PF3D7_1206800	N/A	conserved Plasmodium protein, unknown function
PF3D7_1207000	N/A	conserved Plasmodium protein, unknown function
PF3D7_1207200	N/A	conserved Plasmodium protein, unknown function
PF3D7_1207300	N/A	conserved Plasmodium protein, unknown function
PF3D7_1207400	N/A	conserved Plasmodium protein, unknown function
PF3D7_1207700	N/A	blood stage antigen 41-3 precursor
PF3D7_1207800	N/A	conserved Plasmodium protein, unknown function
PF3D7_1208100	N/A	conserved Plasmodium protein, unknown function
PF3D7_1208400	N/A	amino acid transporter, putative
PF3D7_1208500	N/A	conserved Plasmodium protein, unknown function
PF3D7_1208700	N/A	conserved protein, unknown function
PF3D7_1209100	N/A	conserved Plasmodium protein, unknown function
PF3D7_1209500	PDE1	cGMP-specific phosphodiesterase
PF3D7_1209600	PBGD	porphobilinogen deaminase
PF3D7_1209900	ABCB7	ABC transporter B family member 7, putative
PF3D7_1210200	N/A	zinc finger protein, putative
PF3D7_1210400	N/A	general transcription factor 3C polypeptide 5, putative
PF3D7_1210900	PIGM	GPI mannosyltransferase 1
PF3D7_1211000	N/A	kinesin-7, putative
PF3D7_1211100	N/A	HSP20-like chaperone
PF3D7_1211200	N/A	conserved Plasmodium protein, unknown function
PF3D7_1211400	PfJ4	heat shock protein DNAJ homologue Pfj4
PF3D7_1211500	N/A	mitochondrial ribosomal protein S18 precursor, putative
PF3D7_1211600	LSD1	lysine-specific histone demethylase 1, putative
PF3D7_1211700	MCM5	DNA replication licensing factor MCM5, putative
PF3D7_1211800	PfpUB	polyubiquitin
PF3D7_1212200	N/A	conserved Plasmodium protein, unknown function
PF3D7_1212300	N/A	WD repeat-containing protein, putative
PF3D7_1212400	N/A	tetratricopeptide repeat protein, putative
PF3D7_1213700	RPB8	DNA-directed RNA polymerases I, II, and III subunit RPABC3, putative
PF3D7_1214100	PIGO	GPI ethanolamine phosphate transferase 3, putative
PF3D7_1214700	N/A	conserved Plasmodium protein, unknown function
PF3D7_1215100	N/A	conserved Plasmodium protein, unknown function
PF3D7_1215600	N/A	conserved Plasmodium protein, unknown function
PF3D7_1215900	SR10	serpentine receptor, putative
PF3D7_1216200	N/A	glycerol-3-phosphate dehydrogenase, putative
PF3D7_1216400	N/A	conserved Plasmodium membrane protein, unknown function
PF3D7_1216600	CelTOS	cell traversal protein for ookinetes and sporozoites
PF3D7_1216700	PLP2	perforin-like protein 2
PF3D7_1217000	N/A	conserved Plasmodium protein, unknown function
PF3D7_1217200	MRD1	multiple RNA-binding domain-containing protein 1, putative
PF3D7_1217300	N/A	GTP-binding protein, putative
PF3D7_1218100	N/A	conserved Plasmodium protein, unknown function
PF3D7_1218200	N/A	conserved Plasmodium protein, unknown function
PF3D7_1218300	AP2-MU	AP-2 complex subunit mu, putative
PF3D7_1218600	RRS	arginine--tRNA ligase
PF3D7_1218800	PSOP17	secreted ookinete protein, putative
PF3D7_1218900	N/A	conserved Plasmodium protein, unknown function
PF3D7_1219100	N/A	clathrin heavy chain, putative
PF3D7_1219200	RIF	rifin, pseudogene
PF3D7_1219700	RKIP	raf kinase inhibitor
PF3D7_1220200	N/A	conserved Plasmodium protein, unknown function, pseudogene
PF3D7_1220300	N/A	cell cycle associated protein, putative
PF3D7_1220400	DRN1	debranching enzyme-associated ribonuclease, putative
PF3D7_1220600	N/A	conserved Plasmodium protein, unknown function
PF3D7_1220700	N/A	conserved Plasmodium protein, unknown function
PF3D7_1221000	SET10	histone-lysine N-methyltransferase, H3 lysine-4 specific
PF3D7_1221300	N/A	conserved Plasmodium protein, unknown function
PF3D7_1221400	IMC1h	inner membrane complex protein 1h, putative
PF3D7_1221500	N/A	conserved Plasmodium protein, unknown function
PF3D7_1221900	N/A	conserved Plasmodium membrane protein, unknown function
PF3D7_1222000	N/A	tRNA-splicing ligase RtcB, putative
PF3D7_1222400	ApiAP2	AP2 domain transcription factor
PF3D7_1222600	AP2-G	AP2 domain transcription factor AP2-G
PF3D7_1222800	N/A	conserved Plasmodium protein, unknown function
PF3D7_1223300	GyrA	DNA gyrase subunit A
PF3D7_1223400	N/A	phospholipid-transporting ATPase, putative
PF3D7_1223500	N/A	conserved Plasmodium protein, unknown function
PF3D7_1223600	N/A	conserved Plasmodium protein, unknown function
PF3D7_1224100	N/A	conserved Plasmodium protein, unknown function
PF3D7_1224200	N/A	BRO1 domain-containing protein, putative
PF3D7_1224400	N/A	conserved Plasmodium protein, unknown function
PF3D7_1225000	N/A	conserved Plasmodium protein, unknown function
PF3D7_1225100	N/A	isoleucine--tRNA ligase, putative
PF3D7_1225200	N/A	conserved Plasmodium protein, unknown function
PF3D7_1225400	N/A	conserved Plasmodium protein, unknown function
PF3D7_1225600	N/A	conserved Plasmodium protein, unknown function
PF3D7_1225700	N/A	VAC14 domain-containing protein, putative
PF3D7_1225900	N/A	conserved Plasmodium protein, unknown function
PF3D7_1226000	N/A	conserved Plasmodium protein, unknown function
PF3D7_1226400	N/A	conserved Plasmodium protein, unknown function
PF3D7_1226500	N/A	RAP protein, putative
PF3D7_1226600	PCNA2	proliferating cell nuclear antigen 2
PF3D7_1227000	N/A	conserved Plasmodium protein, unknown function
PF3D7_1227200	K1	potassium channel
PF3D7_1227300	N/A	conserved Plasmodium protein, unknown function
PF3D7_1227400	N/A	conserved Plasmodium protein, unknown function
PF3D7_1227500	N/A	conserved Plasmodium protein, unknown function
PF3D7_1227700	N/A	conserved Plasmodium protein, unknown function
PF3D7_1227800	ELP3	elongator complex protein 3, putative
PF3D7_1227900	N/A	RNA pseudouridylate synthase, putative
PF3D7_1228200	N/A	conserved Plasmodium protein, unknown function
PF3D7_1228400	N/A	conserved Plasmodium protein, unknown function
PF3D7_1228500	N/A	RNA pseudouridylate synthase, putative
PF3D7_1228700	N/A	conserved Plasmodium protein, unknown function
PF3D7_1228800	N/A	WD repeat-containing protein, putative
PF3D7_1229000	N/A	conserved Plasmodium membrane protein, unknown function
PF3D7_1229100	MRP2	multidrug resistance-associated protein 2
PF3D7_1229300	N/A	conserved Plasmodium protein, unknown function
PF3D7_1229600	N/A	conserved Plasmodium protein, unknown function
PF3D7_1229800	MyoD	myosin D
PF3D7_1229900	N/A	conserved Plasmodium protein, unknown function
PF3D7_1230000	N/A	conserved Plasmodium protein, unknown function
PF3D7_1230100	TLAP1	thioredoxin-like associated protein 1, putative
PF3D7_1230200	N/A	vacuolar transporter chaperone, putative, pseudogene
PF3D7_1230400	ClpQ	ATP-dependent protease subunit ClpQ
PF3D7_1230500	N/A	WD repeat-containing protein, putative
PF3D7_1230600	N/A	sun-family protein, putative
PF3D7_1230900	RIO1	serine/threonine protein kinase RIO1, putative
PF3D7_1231000	N/A	conserved Plasmodium protein, unknown function
PF3D7_1231200	N/A	conserved Plasmodium protein, unknown function
PF3D7_1231300	N/A	conserved Plasmodium protein, unknown function
PF3D7_1231400	N/A	amino acid transporter, putative
PF3D7_1231800	N/A	asparagine-rich protein, putative
PF3D7_1231900	N/A	conserved Plasmodium protein, unknown function
PF3D7_1232000	aFRS	phenylalanine--tRNA ligase
PF3D7_1232400	N/A	conserved protein, unknown function
PF3D7_1232500	N/A	CG2-related protein, putative
PF3D7_1232600	N/A	conserved Plasmodium protein, unknown function
PF3D7_1232900	N/A	nucleotidyltransferase, putative
PF3D7_1233000	EF-G	elongation factor G
PF3D7_1233200	N/A	conserved Plasmodium protein, unknown function
PF3D7_1233400	N/A	conserved Plasmodium membrane protein, unknown function
PF3D7_1233600	AARP1	asparagine and aspartate rich protein 1
PF3D7_1233900	SENP1	sentrin-specific protease 1
PF3D7_1234000	N/A	conserved Plasmodium protein, unknown function
PF3D7_1234100	N/A	bromodomain protein, putative
PF3D7_1234200	N/A	helicase, putative, pseudogene
PF3D7_1234300	N/A	DNA polymerase epsilon subunit B, putative
PF3D7_1234500	N/A	conserved Plasmodium protein, unknown function
PF3D7_1234700	ULG8	upregulated in late gametocytes ULG8
PF3D7_1234800	SF3B3	splicing factor 3B subunit 3, putative
PF3D7_1234900	N/A	conserved Plasmodium protein, unknown function
PF3D7_1235000	PIH1	PIH1 domain-containing protein, putative
PF3D7_1235400	N/A	tetQ family GTPase, putative
PF3D7_1235500	N/A	mRNA methyltransferase, putative
PF3D7_1235800	N/A	conserved Plasmodium protein, unknown function
PF3D7_1235900	XAB2	pre-mRNA-splicing factor SYF1, putative
PF3D7_1236200	N/A	conserved Plasmodium protein, unknown function
PF3D7_1236300	N/A	conserved Plasmodium protein, unknown function
PF3D7_1236400	N/A	conserved Plasmodium protein, unknown function
PF3D7_1236600	N/A	p25-alpha family protein, putative
PF3D7_1236700	N/A	S-adenosyl-methyltransferase, putative
PF3D7_1237000	UBA2	SUMO-activating enzyme subunit 2
PF3D7_1237100	N/A	conserved Plasmodium protein, unknown function
PF3D7_1237200	N/A	conserved Plasmodium protein, unknown function
PF3D7_1237500	N/A	conserved Plasmodium protein, unknown function
PF3D7_1237600	PWP1	periodic tryptophan protein 1, putative
PF3D7_1237700	N/A	conserved protein, unknown function
PF3D7_1237900	N/A	conserved Plasmodium protein, unknown function
PF3D7_1238000	N/A	COPI associated protein, putative
PF3D7_1238400	N/A	conserved Plasmodium protein, unknown function
PF3D7_1238500	N/A	conserved Plasmodium protein, unknown function
PF3D7_1238700	N/A	conserved Plasmodium protein, unknown function
PF3D7_1239200	ApiAP2	AP2 domain transcription factor, putative
PF3D7_1239400	N/A	conserved Plasmodium protein, unknown function
PF3D7_1239700	FTSH1	ATP-dependent zinc metalloprotease FTSH 1
PF3D7_1239800	N/A	conserved Plasmodium protein, unknown function
PF3D7_1239900	VPS16	vacuolar protein sorting-associated protein 16, putative
PF3D7_1240000	N/A	3-hydroxyisobutyryl-coenzyme A hydrolase, putative
PF3D7_1240300	VAR	erythrocyte membrane protein 1, PfEMP1
PF3D7_1241200	N/A	conserved Plasmodium protein, unknown function
PF3D7_1241300	N/A	conserved Plasmodium protein, unknown function
PF3D7_1241400	N/A	RNA-binding protein, putative
PF3D7_1241500	N/A	conserved Plasmodium protein, unknown function
PF3D7_1242000	N/A	conserved Plasmodium protein, unknown function
PF3D7_1242400	N/A	GAS8-like protein, putative
PF3D7_1242600	N/A	protein farnesyltransferase subunit alpha
PF3D7_1243300	N/A	conserved Plasmodium protein, unknown function
PF3D7_1243400	N/A	conserved Plasmodium protein, unknown function
PF3D7_1243800	WDR82	WD repeat-containing protein 82, putative
PF3D7_1243900	DOC2	double C2-like domain-containing protein
PF3D7_1244100	N/A	N-alpha-acetyltransferase 15, NatA auxiliary subunit, putative
PF3D7_1244200	TFB2	RNA polymerase II transcription factor B subunit 2, putative
PF3D7_1244700	N/A	conserved Plasmodium protein, unknown function
PF3D7_1244800	N/A	cytoplasmic translation machinery associated protein, putative
PF3D7_1244900	N/A	conserved Plasmodium protein, unknown function
PF3D7_1245000	N/A	conserved Plasmodium protein, unknown function
PF3D7_1245200	N/A	conserved Plasmodium membrane protein, unknown function
PF3D7_1245500	N/A	conserved Plasmodium protein, unknown function
PF3D7_1245900	N/A	conserved Plasmodium protein, unknown function
PF3D7_1246100	ALAS	delta-aminolevulinic acid synthetase
PF3D7_1246500	N/A	conserved Plasmodium protein, unknown function
PF3D7_1246900	PKB	RAC-beta serine/threonine protein kinase
PF3D7_1247300	N/A	GPI mannosyltransferase 2, putative
PF3D7_1247600	N/A	conserved Plasmodium protein, unknown function
PF3D7_1247800	DPAP2	dipeptidyl aminopeptidase 2
PF3D7_1247900	N/A	nucleolar rRNA processing protein, putative
PF3D7_1248400	N/A	conserved Plasmodium protein, unknown function
PF3D7_1249000	N/A	conserved Plasmodium membrane protein, unknown function
PF3D7_1249300	PPM4	protein phosphatase PPM4, putative
PF3D7_1249600	LRR12	leucine-rich repeat protein
PF3D7_1249700	N/A	conserved Plasmodium protein, unknown function
PF3D7_1249800	THO2	THO complex subunit 2, putative
PF3D7_1250200	N/A	CSC1-like protein, putative
PF3D7_1250400	N/A	conserved Plasmodium protein, unknown function
PF3D7_1250500	N/A	AP-3 complex subunit sigma, putative
PF3D7_1250600	N/A	translation initiation factor eIF-2B subunit beta, putative
PF3D7_1251500	DRS1	ATP-dependent RNA helicase DRS1, putative
PF3D7_1251800	N/A	conserved Plasmodium protein, unknown function
PF3D7_1252200	CHT1	chitinase
PF3D7_1252400	RH3	reticulocyte binding protein homologue 3, pseudogene
PF3D7_1252700	N/A	Plasmodium exported protein (PHISTb), unknown function
PF3D7_1252800	N/A	Plasmodium exported protein (PHISTb), unknown function
PF3D7_1253500	N/A	Plasmodium exported protein, unknown function
PF3D7_1301400	HYP12	Plasmodium exported protein (hyp12), unknown function
PF3D7_1301600	EBA140	erythrocyte binding antigen-140
PF3D7_1301900	N/A	Plasmodium exported protein, unknown function
PF3D7_1302200	ETRAMP13	early transcribed membrane protein 13
PF3D7_1302400	N/A	conserved Plasmodium membrane protein, unknown function
PF3D7_1302500	N/A	conserved Plasmodium protein, unknown function
PF3D7_1302700	N/A	ATP-dependent RNA helicase DHR1, putative
PF3D7_1303500	NHE	sodium/hydrogen exchanger, Na+, H+ antiporter
PF3D7_1303700	N/A	conserved Plasmodium protein, unknown function
PF3D7_1303800	N/A	conserved Plasmodium protein, unknown function
PF3D7_1304100	LigI	DNA ligase I
PF3D7_1304200	MIT2	CorA-like Mg2+ transporter protein, putative
PF3D7_1304600	N/A	conserved Plasmodium protein, unknown function
PF3D7_1305200	ApiAP2	AP2 domain transcription factor, putative
PF3D7_1305300	N/A	conserved Plasmodium protein, unknown function
PF3D7_1305400	N/A	AAR2 protein, putative
PF3D7_1305500	MKP1	mitogen-activated protein kinase phosphatase 1, putative
PF3D7_1305600	S2P	site-2 protease S2P, putative
PF3D7_1306000	N/A	conserved Plasmodium protein, unknown function
PF3D7_1306300	N/A	SAM dependent methyltransferase, putative
PF3D7_1306500	N/A	MORN repeat protein, putative
PF3D7_1307100	UTP6	U3 small nucleolar RNA-associated protein 6, putative
PF3D7_1307300	DBP6	ATP-dependent RNA helicase DBP6, putative
PF3D7_1307900	N/A	tripartite motif protein, putative
PF3D7_1308000	N/A	conserved Plasmodium membrane protein, unknown function
PF3D7_1308200	cpsSII	carbamoyl phosphate synthetase
PF3D7_1308400	N/A	conserved Plasmodium protein, unknown function
PF3D7_1308600	N/A	conserved Plasmodium protein, unknown function
PF3D7_1308700	N/A	conserved Plasmodium protein, unknown function
PF3D7_1309300	PRPF3	U4/U6 small nuclear ribonucleoprotein PRP3, putative
PF3D7_1309400	N/A	HORMA domain protein, putative
PF3D7_1309500	GAR1	H/ACA ribonucleoprotein complex subunit 1, putative
PF3D7_1309600	N/A	ribosomal RNA methyltransferase, putative
PF3D7_1309700	VPS18	vacuolar protein sorting-associated protein 18, putative
PF3D7_1310100	N/A	conserved Plasmodium protein, unknown function
PF3D7_1310200	N/A	conserved Plasmodium protein, unknown function
PF3D7_1310300	N/A	zinc finger protein, putative
PF3D7_1310400	N/A	conserved Plasmodium protein, unknown function
PF3D7_1310500	N/A	conserved protein, unknown function
PF3D7_1310800	N/A	conserved Plasmodium protein, unknown function
PF3D7_1312300	N/A	mitochondrial ribosomal protein S35 precursor, putative
PF3D7_1312400	IF2a	translation initiation factor IF-2, putative
PF3D7_1312450	ARA1	apical ring associated protein 1, putative
PF3D7_1312700	N/A	conserved Plasmodium protein, unknown function
PF3D7_1313000	NEDD8	ubiquitin-like protein nedd8 homologue, putative
PF3D7_1313100	N/A	conserved Plasmodium protein, unknown function
PF3D7_1313200	MTFMT	methionyl-tRNA formyltransferase, putative
PF3D7_1313300	N/A	peptidyl-prolyl cis-trans isomerase, putative
PF3D7_1313400	N/A	DEAD box helicase, putative
PF3D7_1313500	N/A	conserved Plasmodium membrane protein, unknown function
PF3D7_1313600	N/A	conserved Plasmodium protein, unknown function
PF3D7_1313800	N/A	conserved Plasmodium membrane protein, unknown function
PF3D7_1313900	N/A	conserved Plasmodium protein, unknown function
PF3D7_1314000	N/A	conserved Plasmodium protein, unknown function
PF3D7_1314200	TERT	telomerase reverse transcriptase
PF3D7_1314300	N/A	conserved Plasmodium protein, unknown function
PF3D7_1314400	N/A	conserved Plasmodium protein, unknown function
PF3D7_1314700	N/A	pinin/SDK/MemA domain-containing protein, putative
PF3D7_1315100	PK9	serine/threonine protein kinase
PF3D7_1315200	N/A	conserved Plasmodium protein, unknown function
PF3D7_1315400	N/A	zinc finger (CCCH type) protein, putative
PF3D7_1315700	GCD14	tRNA (adenine(58)-N(1))-methyltransferase catalytic subunit TRM61, putative
PF3D7_1315900	N/A	exportin-T, putative
PF3D7_1316000	N/A	protein kinase, putative
PF3D7_1316100	IPK2	inositol polyphosphate kinase, putative
PF3D7_1316500	PRP40	pre-mRNA-processing factor 40, putative
PF3D7_1316700	N/A	conserved Plasmodium protein, unknown function
PF3D7_1317200	ApiAP2	AP2 domain transcription factor, putative
PF3D7_1317900	N/A	small ribosomal subunit nuclear export protein, putative
PF3D7_1318200	G3PAT	glycerol-3-phosphate 1-O-acyltransferase
PF3D7_1318300	N/A	conserved Plasmodium protein, unknown function
PF3D7_1319000	N/A	conserved Plasmodium protein, unknown function
PF3D7_1319100	N/A	conserved protein, unknown function
PF3D7_1319200	N/A	conserved Plasmodium protein, unknown function
PF3D7_1319300	TRM1	tRNA (guanine(26)-N(2))-dimethyltransferase, putative
PF3D7_1319600	N/A	ACDC domain-containing protein, putative
PF3D7_1319700	N/A	protein phosphatase PP2A regulatory subunit A, putative
PF3D7_1319800	N/A	conserved Plasmodium protein, unknown function
PF3D7_1319900	N/A	conserved Plasmodium protein, unknown function
PF3D7_1320200	N/A	TBC domain protein, putative
PF3D7_1320300	N/A	conserved Plasmodium protein, unknown function
PF3D7_1320700	N/A	conserved Plasmodium protein, unknown function
PF3D7_1320900	N/A	RNA-binding protein, putative
PF3D7_1321100	N/A	conserved Plasmodium protein, unknown function
PF3D7_1321200	N/A	conserved protein, unknown function
PF3D7_1321300	N/A	conserved Plasmodium membrane protein, unknown function
PF3D7_1321500	PDEbeta	3',5'-cyclic nucleotide phosphodiesterase, putative
PF3D7_1321600	PDEgamma	phosphodiesterase gamma, putative
PF3D7_1322100	SET2	histone-lysine N-methyltransferase SET2
PF3D7_1322200	N/A	conserved Plasmodium protein, unknown function
PF3D7_1322300	N/A	conserved Plasmodium protein, unknown function
PF3D7_1322400	N/A	conserved Plasmodium protein, unknown function
PF3D7_1322500	DHHC5	palmitoyltransferase DHHC5
PF3D7_1322900	N/A	conserved Plasmodium protein, unknown function
PF3D7_1323600	N/A	conserved Plasmodium protein, unknown function
PF3D7_1323800	VPS52	vacuolar protein sorting-associated protein 52, putative
PF3D7_1324000	N/A	conserved Plasmodium protein, unknown function
PF3D7_1324300	N/A	conserved Plasmodium membrane protein, unknown function
PF3D7_1324600	N/A	conserved Plasmodium protein, unknown function
PF3D7_1325200	N/A	lactate dehydrogenase, putative
PF3D7_1325400	N/A	conserved Plasmodium protein, unknown function
PF3D7_1325500	N/A	conserved Plasmodium protein, unknown function
PF3D7_1325800	N/A	conserved Plasmodium protein, unknown function
PF3D7_1325900	N/A	conserved Plasmodium protein, unknown function
PF3D7_1326100	N/A	WD repeat-containing protein, putative
PF3D7_1326200	N/A	conserved Plasmodium protein, unknown function
PF3D7_1326300	N/A	RNA-binding protein, putative
PF3D7_1326500	N/A	conserved Plasmodium protein, unknown function
PF3D7_1326600	N/A	conserved Plasmodium protein, unknown function
PF3D7_1326800	SYN18	syntaxin, Qa-SNARE family
PF3D7_1326900	N/A	conserved Plasmodium membrane protein, unknown function
PF3D7_1327000	N/A	conserved Plasmodium protein, unknown function
PF3D7_1327300	N/A	conserved Plasmodium protein, unknown function
PF3D7_1327600	NMNAT	nicotinamide/nicotinic acid mononucleotide adenylyltransferase
PF3D7_1327700	UPF3B	regulator of nonsense transcripts 3B, putative
PF3D7_1328000	N/A	conserved Plasmodium protein, unknown function
PF3D7_1328200	N/A	conserved Plasmodium protein, unknown function
PF3D7_1328400	N/A	conserved protein, unknown function
PF3D7_1328600	N/A	conserved Plasmodium protein, unknown function
PF3D7_1329000	N/A	DNA-directed RNA polymerase III subunit RPC1, putative
PF3D7_1329100	MyoC	myosin C
PF3D7_1329200	N/A	conserved Plasmodium protein, unknown function
PF3D7_1329500	N/A	conserved Plasmodium protein, unknown function
PF3D7_1329600	N/A	conserved Plasmodium protein, unknown function
PF3D7_1329700	ACBP1	apicoplast calcium binding protein 1
PF3D7_1329800	N/A	conserved Plasmodium protein, unknown function
PF3D7_1330500	N/A	conserved Plasmodium protein, unknown function
PF3D7_1330600	N/A	elongation factor Tu, putative
PF3D7_1331200	N/A	conserved Plasmodium protein, unknown function
PF3D7_1331400	N/A	CPW-WPC family protein
PF3D7_1331500	N/A	conserved Plasmodium protein, unknown function
PF3D7_1331800	N/A	60S ribosomal protein L23, putative
PF3D7_1332000	SYN5	syntaxin, Qa-SNARE family
PF3D7_1332100	N/A	conserved Plasmodium membrane protein, unknown function
PF3D7_1332400	N/A	nucleotidyltransferase, putative
PF3D7_1332700	DBP8	ATP-dependent RNA helicase DBP8, putative
PF3D7_1333100	N/A	conserved Plasmodium protein, unknown function
PF3D7_1333200	UBA1	ubiquitin-activating enzyme
PF3D7_1333300	N/A	transmembrane protein Tmp21 homologue, putative
PF3D7_1333600	UTP4	U3 small nucleolar RNA-associated protein 4, putative
PF3D7_1333900	N/A	conserved Plasmodium protein, unknown function
PF3D7_1334100	N/A	conserved Plasmodium protein, unknown function
PF3D7_1334200	N/A	chaperone binding protein, putative
PF3D7_1334400	MSRP4	MSP7-like protein
PF3D7_1335000	MSRP1	MSP7-like protein
PF3D7_1335200	RH6	reticulocyte binding protein homologue 6, pseudogene
PF3D7_1335300	RH2b	reticulocyte binding protein 2 homologue b
PF3D7_1335500	N/A	DNA replication complex GINS protein, putative
PF3D7_1335700	N/A	conserved Plasmodium protein, unknown function
PF3D7_1335800	N/A	conserved Plasmodium protein, unknown function
PF3D7_1335900	TRAP	thrombospondin-related anonymous protein
PF3D7_1336300	N/A	conserved Plasmodium membrane protein, unknown function
PF3D7_1336400	N/A	RanBPM and CLTH-like protein, putative
PF3D7_1337000	2019-10-01	mitochondrial intermediate peptidase, putative
PF3D7_1337100	PK6	protein kinase 6
PF3D7_1337200	DXS	1-deoxy-D-xylulose 5-phosphate synthase
PF3D7_1337300	N/A	exoribonuclease, putative
PF3D7_1337400	N/A	conserved Plasmodium protein, unknown function
PF3D7_1337500	N/A	conserved Plasmodium protein, unknown function
PF3D7_1337700	N/A	conserved Plasmodium protein, unknown function
PF3D7_1338100	RPN3	26S proteasome regulatory subunit RPN3, putative
PF3D7_1338500	N/A	conserved Plasmodium protein, unknown function
PF3D7_1338800	N/A	CPW-WPC family protein
PF3D7_1339100	N/A	tRNA Methionine
PF3D7_1339600	N/A	conserved Plasmodium protein, unknown function
PF3D7_1339700	N/A	conserved Plasmodium protein, unknown function
PF3D7_1339900	ABCB5	ABC transporter B family member 5, putative
PF3D7_1340000	PSOP7	secreted ookinete protein, putative
PF3D7_1340500	N/A	conserved Plasmodium protein, unknown function
PF3D7_1340700	RAB11b	ras-related protein Rab-11B
PF3D7_1341600	GPI10	GPI mannosyltransferase 3
PF3D7_1341800	IMC1k	inner membrane complex protein 1k, putative
PF3D7_1342200	N/A	conserved Plasmodium membrane protein, unknown function
PF3D7_1342900	ApiAP2	AP2 domain transcription factor, putative
PF3D7_1343400	RAD5	DNA repair protein RAD5, putative
PF3D7_1343600	N/A	UDP-N-acetylglucosamine pyrophosphorylase, putative
PF3D7_1343800	N/A	conserved Plasmodium protein, unknown function
PF3D7_1344000	N/A	aminomethyltransferase, putative
PF3D7_1344100	N/A	krox-like protein, putative
PF3D7_1344200	HSP110	heat shock protein 110, putative
PF3D7_1344300	N/A	zinc finger protein, putative
PF3D7_1344700	N/A	conserved Plasmodium protein, unknown function
PF3D7_1344900	N/A	conserved Plasmodium protein, unknown function
PF3D7_1345000	N/A	conserved Plasmodium protein, unknown function
PF3D7_1345600	N/A	inner membrane complex protein
PF3D7_1345800	N/A	conserved Plasmodium protein, unknown function
PF3D7_1346200	N/A	nuclear import protein MOG1, putative
PF3D7_1346300	ALBA2	DNA/RNA-binding protein Alba 2
PF3D7_1346400	N/A	conserved Plasmodium protein, unknown function
PF3D7_1346500	N/A	conserved Plasmodium protein, unknown function
PF3D7_1346600	N/A	conserved Plasmodium protein, unknown function
PF3D7_1347000	WDR92	WD repeat-containing protein 92, putative
PF3D7_1347300	N/A	conserved Plasmodium membrane protein, unknown function
PF3D7_1347600	N/A	conserved Plasmodium protein, unknown function
PF3D7_1347800	LRR4.1	leucine-rich repeat protein
PF3D7_1347900	N/A	conserved Plasmodium protein, unknown function
PF3D7_1348000	N/A	conserved Plasmodium protein, unknown function
PF3D7_1348300	N/A	elongation factor Tu, putative
PF3D7_1348400	N/A	conserved Plasmodium membrane protein, unknown function
PF3D7_1349000	N/A	conserved Plasmodium protein, unknown function
PF3D7_1349300	TKL3	tyrosine kinase-like protein
PF3D7_1349500	N/A	conserved Plasmodium protein, unknown function
PF3D7_1349800	N/A	nucleolar preribosomal associated cytoplasmic ATPase, putative
PF3D7_1350000	N/A	conserved Plasmodium protein, unknown function
PF3D7_1350600	N/A	conserved Plasmodium protein, unknown function
PF3D7_1350700	N/A	N6-adenine-specific methylase, putative
PF3D7_1350800	N/A	conserved Plasmodium protein, unknown function
PF3D7_1350900	AP2-O4	AP2 domain transcription factor AP2-O4, putative
PF3D7_1351000	N/A	phosphatidylinositol transfer protein, putative
PF3D7_1351200	N/A	conserved Plasmodium protein, unknown function
PF3D7_1351400	N/A	60S ribosomal protein L17, putative
PF3D7_1351600	GK	glycerol kinase
PF3D7_1351800	N/A	conserved Plasmodium protein, unknown function
PF3D7_1352000	N/A	conserved Plasmodium protein, unknown function
PF3D7_1352200	UTP15	U3 small nucleolar RNA-associated protein 15, putative
PF3D7_1352400	N/A	conserved Plasmodium protein, unknown function
PF3D7_1352700	N/A	P-loop containing nucleoside triphosphate hydrolase, putative
PF3D7_1352800	MON1	vacuolar fusion protein MON1, putative
PF3D7_1352900	N/A	Plasmodium exported protein, unknown function
PF3D7_1353300	N/A	conserved Plasmodium protein, unknown function
PF3D7_1353400	N/A	Ran-binding protein, putative
PF3D7_1353700	ROMO1	reactive oxygen species modulator 1, putative
PF3D7_1354100	N/A	conserved Plasmodium protein, unknown function
PF3D7_1354300	N/A	large subunit rRNA methyltransferase, putative
PF3D7_1354400	N/A	V-type proton ATPase 21 kDa proteolipid subunit, putative
PF3D7_1354600	N/A	60S ribosomal protein L7-2, putative
PF3D7_1354900	N/A	conserved Plasmodium protein, unknown function
PF3D7_1355200	N/A	RAP protein, putative
PF3D7_1355300	SET6	histone-lysine N-methyltransferase, putative
PF3D7_1355600	N/A	conserved Plasmodium protein, unknown function
PF3D7_1355900	N/A	RWD domain-containing protein, putative
PF3D7_1356000	N/A	conserved Plasmodium protein, unknown function
PF3D7_1356400	N/A	phosphatase 2A regulatory subunit-related protein, putative
PF3D7_1356500	N/A	conserved Plasmodium protein, unknown function
PF3D7_1356700	N/A	DnaJ protein, putative
PF3D7_1356800	ARK3	serine/threonine protein kinase, putative
PF3D7_1356900	PK5	protein kinase 5
PF3D7_1357200	N/A	glutamate--tRNA ligase
PF3D7_1357400	N/A	conserved Plasmodium protein, unknown function
PF3D7_1357700	UTP21	U3 small nucleolar RNA-associated protein 21, putative
PF3D7_1358000	N/A	patatin-like phospholipase, putative
PF3D7_1358100	N/A	Sas10 domain-containing protein, putative
PF3D7_1358200	N/A	conserved Plasmodium protein, unknown function
PF3D7_1358300	ROM7	rhomboid protease ROM7
PF3D7_1358500	N/A	zinc finger protein, putative
PF3D7_1358600	N/A	zinc finger protein, putative
PF3D7_1358900	N/A	GTP-binding protein, putative
PF3D7_1359000	N/A	conserved Plasmodium protein, unknown function
PF3D7_1359300	DIS3	exosome complex exonuclease RRP44
PF3D7_1359600	N/A	conserved Plasmodium protein, unknown function
PF3D7_1359700	N/A	conserved Plasmodium protein, unknown function
PF3D7_1359800	N/A	ADP-ribosylation factor, putative
PF3D7_1360500	GCbeta	guanylyl cyclase beta
PF3D7_1360700	PIAS	E3 SUMO-protein ligase PIAS, putative
PF3D7_1360900	N/A	polyadenylate-binding protein, putative
PF3D7_1361000	PRMT5	protein arginine N-methyltransferase 5, putative
PF3D7_1361200	N/A	conserved Plasmodium protein, unknown function
PF3D7_1361300	N/A	conserved Plasmodium protein, unknown function
PF3D7_1361500	N/A	conserved Plasmodium protein, unknown function
PF3D7_1362300	N/A	conserved protein, unknown function
PF3D7_1362400	Pcalp	calpain
PF3D7_1362500	EXO	exonuclease, putative
PF3D7_1362600	N/A	conserved Plasmodium protein, unknown function
PF3D7_1362700	N/A	conserved Plasmodium protein, unknown function
PF3D7_1362800	N/A	conserved Plasmodium protein, unknown function
PF3D7_1362900	N/A	conserved Plasmodium protein, unknown function
PF3D7_1363000	N/A	conserved Plasmodium protein, unknown function
PF3D7_1363100	N/A	conserved Plasmodium protein, unknown function
PF3D7_1363200	PNKP	bifunctional polynucleotide phosphatase/kinase
PF3D7_1363300	N/A	50S ribosomal protein L9, mitochondrial, putative
PF3D7_1363400	DOA1	polyubiquitin binding protein, putative
PF3D7_1363500	N/A	DNase I-like protein, putative
PF3D7_1363600	N/A	conserved Plasmodium protein, unknown function
PF3D7_1364000	N/A	conserved Plasmodium protein, unknown function
PF3D7_1364200	N/A	conserved Plasmodium protein, unknown function
PF3D7_1364400	N/A	conserved Plasmodium protein, unknown function
PF3D7_1364500	RRP45	exosome complex component RRP45, putative
PF3D7_1364900	FC	ferrochelatase
PF3D7_1365300	N/A	conserved Plasmodium protein, unknown function
PF3D7_1365400	Uba2	ubiquitin-activating enzyme
PF3D7_1365600	N/A	DNA topoisomerase VI, b subunit, putative
PF3D7_1365700	N/A	SNARE associated Golgi protein, putative
PF3D7_1365800	N/A	conserved Plasmodium protein, unknown function
PF3D7_1366000	N/A	conserved Plasmodium protein, unknown function
PF3D7_1366300	N/A	conserved Plasmodium protein, unknown function
PF3D7_1366400	RHOP148	rhoptry protein RHOP148
PF3D7_1366700	N/A	conserved Plasmodium protein, unknown function
PF3D7_1367300	N/A	conserved Plasmodium protein, unknown function
PF3D7_1367400	N/A	conserved Plasmodium protein, unknown function
PF3D7_1367700	AlaRS	alanine--tRNA ligase
PF3D7_1368400	N/A	conserved Plasmodium protein, unknown function
PF3D7_1368500	N/A	conserved Plasmodium protein, unknown function
PF3D7_1368800	ERCC4	DNA repair endonuclease, putative
PF3D7_1369000	GPAA1	glycosylphosphatidylinositol anchor attachment 1 protein, putative
PF3D7_1369200	N/A	conserved Plasmodium protein, unknown function
PF3D7_1369400	N/A	conserved Plasmodium protein, unknown function
PF3D7_1369500	N/A	conserved Plasmodium protein, unknown function
PF3D7_1369600	N/A	conserved Plasmodium protein, unknown function
PF3D7_1371000	N/A	18S ribosomal RNA
PF3D7_1371300	N/A	28S ribosomal RNA
PF3D7_1371900	N/A	Plasmodium exported protein, unknown function
PF3D7_1372100	GEXP04	Plasmodium exported protein (PHISTb), unknown function
PF3D7_1400100	N/A	erythrocyte membrane protein 1 (PfEMP1), pseudogene
PF3D7_1401300	EH2	epoxide hydrolase 2
PF3D7_1401500	N/A	esterase, putative
PF3D7_1401600	N/A	Plasmodium exported protein (PHISTb), unknown function
PF3D7_1401700	N/A	conserved Plasmodium protein, unknown function
PF3D7_1401900	N/A	conserved Plasmodium protein, unknown function
PF3D7_1402100	N/A	conserved Plasmodium protein, unknown function
PF3D7_1402300	RPN6	26S proteasome regulatory subunit RPN6
PF3D7_1402800	N/A	conserved Plasmodium protein, unknown function
PF3D7_1402900	N/A	conserved Plasmodium protein, unknown function
PF3D7_1403100	CND1	condensin complex subunit 1, putative
PF3D7_1403200	N/A	conserved Plasmodium protein, unknown function
PF3D7_1403400	N/A	conserved Plasmodium protein, unknown function
PF3D7_1403500	N/A	dynein light chain, putative
PF3D7_1403700	TRAM	translocation associated membrane protein, putative
PF3D7_1403800	MISFIT	nuclear formin-like protein MISFIT, putative
PF3D7_1404600	ACalpha	adenylyl cyclase alpha
PF3D7_1404700	N/A	conserved Plasmodium protein, unknown function
PF3D7_1405100	N/A	GTPase-activating protein, putative
PF3D7_1405400	MutS	DNA mismatch repair protein, putative
PF3D7_1405500	CBWD1	COBW domain-containing protein 1, putative
PF3D7_1405700	N/A	RING zinc finger protein, putative
PF3D7_1405900	N/A	RNA-binding protein, putative
PF3D7_1406100	N/A	conserved Plasmodium protein, unknown function
PF3D7_1406200	N/A	conserved Plasmodium protein, unknown function
PF3D7_1406400	PPR	pentatricopeptide repeat domain-containing protein, putative
PF3D7_1406500	WDR65	WD repeat-containing protein 65, putative
PF3D7_1406600	ClpC	ATP-dependent Clp protease regulatory subunit ClpC, putative
PF3D7_1407000	CCp3	LCCL domain-containing protein
PF3D7_1407100	NOP1	rRNA 2'-O-methyltransferase fibrillarin, putative
PF3D7_1407300	PRP38B	pre-mRNA-splicing factor 38B, putative
PF3D7_1407600	N/A	conserved Plasmodium protein, unknown function
PF3D7_1408200	AP2-G2	AP2 domain transcription factor AP2-G2, putative
PF3D7_1408400	FANCJ	FANCJ-like helicase, putative
PF3D7_1408600	N/A	40S ribosomal protein S8e, putative
PF3D7_1408700	N/A	conserved Plasmodium protein, unknown function
PF3D7_1408900	N/A	tRNA-dihydrouridine synthase, putative
PF3D7_1409000	N/A	WD repeat-containing protein, putative
PF3D7_1409200	N/A	conserved Plasmodium protein, unknown function
PF3D7_1409500	N/A	conserved Plasmodium protein, unknown function
[truncated: 304 more rows]

## Sheet: R_antisense
Geneid	symbol	product
mal_mito_3	CYTB	cytochrome b
malmito_rna_17	RNA17	unspecified product
mal_mito_RNA19	RNA19	unspecified product
mal_rna_12	LSUB	unspecified product
mal_rna_17	LSUE	unspecified product
mal_rna_8	SSUE	unspecified product
PF3D7_0100200	RIF	rifin
PF3D7_0100400	RIF	rifin
PF3D7_0101100	EPF4	exported protein family 4
PF3D7_0101500	VAR	erythrocyte membrane protein 1 (PfEMP1), exon 2, pseudogene
PF3D7_0102200	RESA	ring-infected erythrocyte surface antigen
PF3D7_0102500	EBA181	erythrocyte binding antigen-181
PF3D7_0102600	FIKK1	serine/threonine protein kinase, FIKK family
PF3D7_0102900	N/A	aspartate--tRNA ligase
PF3D7_0103200	NT4	nucleoside transporter 4
PF3D7_0103300	N/A	conserved Plasmodium protein, unknown function
PF3D7_0103400	N/A	zinc-carboxypeptidase, putative
PF3D7_0103600	N/A	ATP-dependent RNA helicase, putative
PF3D7_0103800	ARP1	actin-related protein
PF3D7_0104300	UBP1	ubiquitin carboxyl-terminal hydrolase 1, putative
PF3D7_0104400	LytB	4-hydroxy-3-methylbut-2-enyl diphosphate reductase
PF3D7_0104800	NPT1	novel putative transporter 1, putative
PF3D7_0106300	ATP6	calcium-transporting ATPase
PF3D7_0106700	AARP2	small ribosomal subunit assembling AARP2 protein
PF3D7_0107500	N/A	lipid/sterol:H+ symporter
PF3D7_0108000	N/A	proteasome subunit beta type-3, putative
PF3D7_0108300	ARP	conserved Plasmodium protein, unknown function
PF3D7_0108500	N/A	conserved Plasmodium protein, unknown function
PF3D7_0108700	PSOP24	secreted ookinete protein, putative
PF3D7_0109300	N/A	fatty acid elongation protein, GNS1/SUR4 family, putative
PF3D7_0109500	N/A	N-acetyltransferase, putative
PF3D7_0109850	N/A	phosphatidate cytidylyltransferase, putative
PF3D7_0110300	N/A	Plasmodium RNA of unknown function RUF5
PF3D7_0110400	RPB9	DNA-directed RNA polymerase II subunit RPB9, putative
PF3D7_0110600	PIP5K	phosphatidylinositol-4-phosphate 5-kinase
PF3D7_0110800	N/A	transcription initiation factor TFIIB, putative
PF3D7_0110900	AKLP1	adenylate kinase-like protein 1
PF3D7_0111000	N/A	kinesin-8, putative
PF3D7_0113000	GARP	glutamic acid-rich protein
PF3D7_0113300	N/A	Plasmodium exported protein (hyp1), unknown function
PF3D7_0113700	HSP40	heat shock protein 40, type II
PF3D7_0113800	N/A	DBL containing protein, unknown function
PF3D7_0200200	RIF	rifin
PF3D7_0201600	RLP1	PHISTb domain-containing RESA-like protein 1
PF3D7_0201700	N/A	DnaJ protein, putative
PF3D7_0201900	EMP3	erythrocyte membrane protein 3
PF3D7_0202400	N/A	gamete antigen 27/25, putative
PF3D7_0202600	N/A	conserved Plasmodium protein, unknown function
PF3D7_0203600	N/A	conserved Plasmodium protein, unknown function
PF3D7_0203700	MAK16	protein MAK16, putative
PF3D7_0204200	N/A	conserved Plasmodium protein, unknown function
PF3D7_0204300	N/A	conserved Plasmodium protein, unknown function
PF3D7_0204700	HT	hexose transporter
PF3D7_0205900	RPN1	26S proteasome regulatory subunit RPN1, putative
PF3D7_0206000	RAD2	DNA repair protein RAD2, putative
PF3D7_0206100	SufE	cysteine desulfuration protein SufE
PF3D7_0206200	PAT	pantothenate transporter
PF3D7_0206300	AROM	pentafunctional AROM polypeptide, putative, pseudogene
PF3D7_0206500	N/A	conserved Plasmodium protein, unknown function
PF3D7_0206700	ADSL	adenylosuccinate lyase
PF3D7_0207000	MSP4	merozoite surface protein 4
PF3D7_0207600	SERA5	serine repeat antigen 5
PF3D7_0207700	SERA4	serine repeat antigen 4
PF3D7_0208100	N/A	conserved Plasmodium protein, unknown function
PF3D7_0208200	KRR1	KRR1 small subunit processome component, putative
PF3D7_0208600	RRF1	ribosome-recycling factor
PF3D7_0209100	N/A	phospholipase A2, putative
PF3D7_0209700	N/A	RING zinc finger protein, putative
PF3D7_0209800	UAP56	ATP-dependent RNA helicase UAP56
PF3D7_0210000	Sec61-gamma	secretory complex protein 61 gamma subunit
PF3D7_0210900	N/A	conserved Plasmodium protein, unknown function
PF3D7_0211800	AsnRS	asparagine--tRNA ligase
PF3D7_0211900	N/A	conserved Plasmodium protein, unknown function
PF3D7_0212100	N/A	conserved Plasmodium protein, unknown function
PF3D7_0212300	N/A	peptide chain release factor subunit 1, putative
PF3D7_0212400	N/A	conserved Plasmodium membrane protein, unknown function
PF3D7_0212500	N/A	conserved Plasmodium protein, unknown function
PF3D7_0213100	SIS1	protein SIS1
PF3D7_0213900	N/A	conserved Plasmodium protein, unknown function
PF3D7_0214000	CCT8	T-complex protein 1 subunit theta
PF3D7_0214100	SEC31	protein transport protein SEC31
PF3D7_0214200	N/A	mitochondrial ribosomal protein L13 precursor, putative
PF3D7_0214400	N/A	conserved Plasmodium protein, unknown function
PF3D7_0214600	N/A	serine/threonine protein kinase, putative
PF3D7_0214800	N/A	conserved Plasmodium membrane protein, unknown function
PF3D7_0215000	ACS9	acyl-CoA synthetase
PF3D7_0215300	ACS8	acyl-CoA synthetase
PF3D7_0215400	N/A	conserved Plasmodium protein, unknown function
PF3D7_0215600	N/A	conserved Plasmodium protein, unknown function
PF3D7_0216600	N/A	MtN3-like protein
PF3D7_0216700	ATG11	autophagy-related protein 11, putative
PF3D7_0216900	N/A	conserved Plasmodium protein, unknown function
PF3D7_0217400	N/A	conserved Plasmodium protein, unknown function
PF3D7_0217500	CDPK1	calcium-dependent protein kinase 1
PF3D7_0217800	RPS26	40S ribosomal protein S26
PF3D7_0217900	N/A	conserved Plasmodium protein, unknown function
PF3D7_0218400	DDX47	ATP-dependent RNA helicase DDX47, putative
PF3D7_0218700	PRP45	pre-mRNA-processing protein 45, putative
PF3D7_0219800	N/A	Plasmodium exported protein (PHISTc), unknown function
PF3D7_0220000	LSA3	liver stage antigen 3
PF3D7_0220100	N/A	DnaJ protein, putative
PF3D7_0220200	N/A	Plasmodium exported protein, unknown function
PF3D7_0220700	N/A	Plasmodium exported protein (hyp9), unknown function
PF3D7_0221700	N/A	Plasmodium exported protein, unknown function
PF3D7_0221900	N/A	erythrocyte membrane protein 1 (PfEMP1), pseudogene
PF3D7_0223300	N/A	erythrocyte membrane protein 1 (PfEMP1), exon 2
PF3D7_0223400	RIF	rifin
PF3D7_0301500	N/A	Plasmodium exported protein, unknown function
PF3D7_0301600	GEXP21	Plasmodium exported protein (hyp1), unknown function
PF3D7_0301700	N/A	Plasmodium exported protein, unknown function
PF3D7_0302100	SRPK1	serine/threonine protein kinase
PF3D7_0302200	CLAG3.2	cytoadherence linked asexual protein 3.2
PF3D7_0302300	N/A	erythrocyte membrane protein 1 (PfEMP1), pseudogene
PF3D7_0302500	CLAG3.1	cytoadherence linked asexual protein 3.1
PF3D7_0302800	N/A	conserved Plasmodium protein, unknown function
PF3D7_0303000	NSF	N-ethylmaleimide-sensitive fusion protein
PF3D7_0304200	EHD	EH domain-containing protein
PF3D7_0304400	RPL44	60S ribosomal protein L44
PF3D7_0304900	N/A	conserved Plasmodium protein, unknown function
PF3D7_0305200	N/A	conserved Plasmodium protein, unknown function
PF3D7_0305300	N/A	conserved Plasmodium membrane protein, unknown function
PF3D7_0305500	N/A	conserved Plasmodium protein, unknown function
PF3D7_0305700	N/A	ubiquitin-conjugating enzyme E2, putative
PF3D7_0306100	N/A	conserved Plasmodium protein, unknown function
PF3D7_0306200	AHA1	activator of Hsp90 ATPase
PF3D7_0306800	CCT2	T-complex protein 1 subunit beta
PF3D7_0307200	N/A	60S ribosomal protein L7, putative
PF3D7_0307800	N/A	conserved Plasmodium protein, unknown function
PF3D7_0308200	CCT7	T-complex protein 1 subunit eta
PF3D7_0308500	N/A	activator of Hsp90 ATPase, putative
PF3D7_0308600	PRPF19	pre-mRNA-processing factor 19, putative
PF3D7_0308900	SF3B1	splicing factor 3B subunit 1, putative
PF3D7_0309300	N/A	N2227-like protein, putative
PF3D7_0309500	AS	asparagine synthetase [glutamine-hydrolyzing], putative
PF3D7_0309600	PfP2	60S acidic ribosomal protein P2
PF3D7_0310200	N/A	phd finger protein, putative
PF3D7_0310300	N/A	phosphoglycerate mutase, putative
PF3D7_0311100	N/A	pre-mRNA splicing factor, putative
PF3D7_0313100	HRD3	ubiquitin-protein ligase, putative
PF3D7_0314100	N/A	vesicle transport v-SNARE protein, putative
PF3D7_0315100	eIF4E	eukaryotic translation initiation factor 4E
PF3D7_0315900	N/A	conserved Plasmodium protein, unknown function
PF3D7_0316600	FNT	formate-nitrite transporter
PF3D7_0316700	YOP1	protein YOP1, putative
PF3D7_0316800	N/A	40S ribosomal protein S15A, putative
PF3D7_0317300	N/A	conserved Plasmodium protein, unknown function
PF3D7_0317400	N/A	DNA replication complex GINS protein, putative
PF3D7_0317500	EG5	kinesin-5
PF3D7_0317700	N/A	CPSF (cleavage and polyadenylation specific factor), subunit A, putative
PF3D7_0318100	N/A	stomatin-like protein
PF3D7_0318200	RPB1	DNA-directed RNA polymerase II subunit RPB1
PF3D7_0318300	N/A	conserved Plasmodium protein, unknown function
PF3D7_0318600	N/A	cleavage and polyadenylation specificity factor, putative
PF3D7_0318900	N/A	conserved protein, unknown function
PF3D7_0319500	N/A	RNA-binding protein, putative
PF3D7_0319700	ABCI3	ABC transporter I family member 1, putative
PF3D7_0320800	DOZI	ATP-dependent RNA helicase DDX6
PF3D7_0320900	H2A.Z	histone H2A.Z
PF3D7_0321000	N/A	conserved Plasmodium protein, unknown function
PF3D7_0321600	DDX42	ATP-dependent RNA helicase DDX42, putative
PF3D7_0321800	N/A	WD repeat-containing protein, putative
PF3D7_0321900	CARL	cyclic amine resistance locus protein
PF3D7_0322100	Prt1	mRNA-capping enzyme subunit beta
PF3D7_0322400	N/A	regulator of initiation factor 2 (eIF2)
PF3D7_0322700	N/A	conserved Plasmodium protein, unknown function
PF3D7_0322900	RPS3A	40S ribosomal protein S3A, putative
PF3D7_0323100	N/A	conserved Plasmodium protein, unknown function
PF3D7_0323700	SART1	U4/U6.U5 tri-snRNP-associated protein 1, putative
PF3D7_0323900	VAR	erythrocyte membrane protein 1 (PfEMP1), exon 2, pseudogene
PF3D7_0324300	EPF4	exported protein family 4
PF3D7_0324800	RIF	rifin
PF3D7_0400300	RIF	rifin
PF3D7_0401500	N/A	stevor, pseudogene
PF3D7_0402000	N/A	Plasmodium exported protein (PHISTa), unknown function
PF3D7_0402100	N/A	Plasmodium exported protein (PHISTb), unknown function
PF3D7_0402200	SURF4.1	surface-associated interspersed protein 4.1 (SURFIN 4.1), pseudogene
PF3D7_0402400	GEXP18	Plasmodium exported protein, unknown function
PF3D7_0403200	N/A	conserved Plasmodium protein, unknown function
PF3D7_0403400	N/A	conserved Plasmodium protein, unknown function
PF3D7_0403700	CLF1	pre-mRNA-splicing factor CLF1, putative
PF3D7_0403800	N/A	alpha/beta hydrolase, putative
PF3D7_0404300	N/A	conserved Plasmodium protein, unknown function
PF3D7_0404400	P36	6-cysteine protein
PF3D7_0404600	N/A	conserved Plasmodium membrane protein, unknown function
PF3D7_0405000	DDX51	ATP-dependent RNA helicase DDX51, putative
PF3D7_0405100	SEC24B	protein transport protein Sec24B
PF3D7_0405400	PRPF8	pre-mRNA-processing-splicing factor 8, putative
PF3D7_0406000	N/A	conserved Plasmodium protein, unknown function
PF3D7_0406100	N/A	V-type proton ATPase subunit B
PF3D7_0406200	Pfs16	sexual stage-specific protein precursor
PF3D7_0406500	N/A	NYN domain-containing protein, putative
PF3D7_0407100	N/A	methyltransferase, putative
PF3D7_0408200	N/A	conserved Plasmodium protein, unknown function
PF3D7_0409100	PRPF31	U4/U6 small nuclear ribonucleoprotein PRP31, putative
PF3D7_0409200	SOF1	protein SOF1, putative
PF3D7_0409400	DnaJ	chaperone protein DnaJ
PF3D7_0409800	N/A	zinc finger protein, putative
PF3D7_0410000	EVP1	erythrocyte vesicle protein 1
PF3D7_0410400	RRP4	exosome complex component RRP4, putative
PF3D7_0410600	N/A	conserved Plasmodium protein, unknown function
PF3D7_0411000	N/A	conserved Plasmodium protein, unknown function
PF3D7_0411200	N/A	conserved Plasmodium protein, unknown function
PF3D7_0413700	N/A	lysine decarboxylase-like protein, putative
PF3D7_0413900	USP13	ubiquitin carboxyl-terminal hydrolase 13, putative
PF3D7_0415000	N/A	arsenical pump-driving ATPase, putative
PF3D7_0415300	CRK3	cdc2-related protein kinase 3
PF3D7_0415400	N/A	coatomer subunit zeta, putative
PF3D7_0415500	CBP20	nuclear cap-binding protein subunit 2, putative
PF3D7_0415900	N/A	60S ribosomal protein L15, putative
PF3D7_0416100	GATA	glutamyl-tRNA(Gln) amidotransferase subunit A
PF3D7_0416200	N/A	conserved protein, unknown function
PF3D7_0416900	N/A	conserved Plasmodium protein, unknown function
PF3D7_0417400	N/A	conserved Plasmodium protein, unknown function
PF3D7_0417800	CRK1	cdc2-related protein kinase 1
PF3D7_0418100	N/A	conserved Plasmodium protein, unknown function
PF3D7_0418200	EIF3M	eukaryotic translation initiation factor 3 subunit M, putative
PF3D7_0418300	N/A	conserved Plasmodium protein, unknown function
PF3D7_0418700	N/A	RNA-binding protein NOB1, putative
PF3D7_0419600	RANBP1	ran-specific GTPase-activating protein 1, putative
PF3D7_0419900	N/A	phosphatidylinositol 4-kinase, putative
PF3D7_0420000	N/A	zinc finger protein, putative
PF3D7_0420100	RIO2	serine/threonine protein kinase RIO2
PF3D7_0420300	ApiAP2	AP2 domain transcription factor, putative
PF3D7_0420400	RRF2	ribosome-recycling factor
PF3D7_0420700	VAR	erythrocyte membrane protein 1, PfEMP1
PF3D7_0420900	VAR	erythrocyte membrane protein 1, PfEMP1
PF3D7_0421100	VAR	erythrocyte membrane protein 1, PfEMP1
PF3D7_0422400	RPS19	40S ribosomal protein S19
PF3D7_0422500	BRR2	pre-mRNA-splicing helicase BRR2, putative
PF3D7_0422700	EIF4A3	eukaryotic initiation factor 4A-III, putative
PF3D7_0423600	N/A	conserved Plasmodium protein, unknown function
PF3D7_0424300	EBA165	erythrocyte binding antigen-165, pseudogene
PF3D7_0424400	SURF4.2	surface-associated interspersed protein 4.2 (SURFIN 4.2)
PF3D7_0424500	FIKK4.1	serine/threonine protein kinase, FIKK family
PF3D7_0424600	N/A	Plasmodium exported protein (PHISTb), unknown function
PF3D7_0424700	FIKK4.2	serine/threonine protein kinase, FIKK family
PF3D7_0425900	RIF	rifin
PF3D7_0500800	MESA	mature parasite-infected erythrocyte surface antigen
PF3D7_0500900	FIKK5	serine/threonine protein kinase, FIKK family
PF3D7_0501000	N/A	Plasmodium exported protein, unknown function
PF3D7_0501300	SBP1	skeleton-binding protein 1
PF3D7_0501400	FIRA	interspersed repeat antigen
PF3D7_0502000	VPS11	vacuolar protein sorting-associated protein 11, putative
PF3D7_0502400	MSP8	merozoite surface protein 8
PF3D7_0503300	SRSF12	serine/arginine-rich splicing factor 12
PF3D7_0503500	N/A	protein kinase, putative
PF3D7_0503800	RPL31	60S ribosomal protein L31
PF3D7_0504700	CEP120	centrosomal protein CEP120, putative
PF3D7_0505000	N/A	conserved Plasmodium membrane protein, unknown function
PF3D7_0505100	TRS85	trafficking protein particle complex subunit 8, putative
PF3D7_0506500	N/A	conserved Plasmodium protein, unknown function
PF3D7_0506800	TCF25	transcription factor 25, putative
PF3D7_0507100	RPL4	60S ribosomal protein L4
PF3D7_0507800	N/A	conserved Plasmodium protein, unknown function
PF3D7_0508500	RCC1	guanidine nucleotide exchange factor
PF3D7_0508600	N/A	conserved Plasmodium protein, unknown function
PF3D7_0508700	PRP5	pre-mRNA-processing ATP-dependent RNA helicase PRP5, putative
PF3D7_0508900	N/A	conserved Plasmodium protein, unknown function
PF3D7_0509300	N/A	conserved Plasmodium protein, unknown function
PF3D7_0509400	RNAPI	RNA polymerase I
PF3D7_0509800	PI4K	phosphatidylinositol 4-kinase
PF3D7_0511500	N/A	RNA pseudouridylate synthase, putative
PF3D7_0511600	ARNP	apical rhoptry neck protein
PF3D7_0511800	INO1	inositol-3-phosphate synthase
PF3D7_0511900	N/A	conserved Plasmodium protein, unknown function
PF3D7_0512600	RAB1b	ras-related protein Rab-1B
PF3D7_0512700	OPRT	orotate phosphoribosyltransferase
PF3D7_0513200	N/A	conserved Plasmodium protein, unknown function
PF3D7_0513300	PNP	purine nucleoside phosphorylase
PF3D7_0514900	N/A	conserved Plasmodium protein, unknown function
PF3D7_0515000	CWC2	pre-mRNA-splicing factor CWC2, putative
PF3D7_0515300	PI3K	phosphatidylinositol 3-kinase
PF3D7_0515500	N/A	amino acid transporter, putative
PF3D7_0516100	ATPase1	cation-transporting ATPase 1
PF3D7_0516300	N/A	tRNA pseudouridine synthase, putative
PF3D7_0516700	N/A	ubiquitin carboxyl-terminal hydrolase 2, putative
PF3D7_0517300	SR1	serine/arginine-rich splicing factor 1
PF3D7_0517400	FACT-L	FACT complex subunit SPT16, putative
PF3D7_0517700	EIF3B	eukaryotic translation initiation factor 3 subunit B, putative
PF3D7_0517800	DCX	apicortin, putative
PF3D7_0518500	DDX23	ATP-dependent RNA helicase DDX23, putative
PF3D7_0519100	N/A	mitochondrial ribosomal protein L14 precursor, putative
PF3D7_0519500	CCR4	carbon catabolite repressor protein 4, putative
PF3D7_0519800	N/A	EELM2 domain-containing protein, putative
PF3D7_0519900	N/A	conserved Plasmodium protein, unknown function
PF3D7_0520000	RPS9	40S ribosomal protein S9, putative
PF3D7_0520100	PPM9	protein phosphatase PPM9, putative
PF3D7_0520900	SAHH	adenosylhomocysteinase
PF3D7_0521000	N/A	conserved Plasmodium protein, unknown function
PF3D7_0522300	N/A	18S rRNA (guanine-N(7))-methyltransferase, putative
PF3D7_0523000	MDR1	multidrug resistance protein 1
PF3D7_0523100	N/A	mitochondrial-processing peptidase subunit alpha, putative
PF3D7_0523300	N/A	conserved Plasmodium protein, unknown function
PF3D7_0523800	N/A	transporter, putative
PF3D7_0524000	KASbeta	karyopherin beta
PF3D7_0524100	N/A	conserved Plasmodium protein, unknown function
PF3D7_0524400	RBG1	ribosome-interacting GTPase 1, putative
PF3D7_0524800	UFD1	ubiquitin fusion degradation protein 1, putative
PF3D7_0524900	TYW1	S-adenosyl-L-methionine-dependent tRNA 4-demethylwyosine synthase, putative
PF3D7_0525000	N/A	zinc finger protein, putative
PF3D7_0525100	ACS10	acyl-CoA synthetase
PF3D7_0525200	SMC6	structural maintenance of chromosomes protein 6, putative
PF3D7_0526400	N/A	conserved Plasmodium protein, unknown function
PF3D7_0527500	HIP	Hsc70-interacting protein
PF3D7_0527900	DDX41	ATP-dependent RNA helicase DDX41, putative
PF3D7_0528200	EIF3E	eukaryotic translation initiation factor 3 subunit E, putative
PF3D7_0528700	CYP23	peptidyl-prolyl cis-trans isomerase
PF3D7_0528800	N/A	nucleolar preribosomal GTPase, putative
PF3D7_0529400	N/A	conserved Plasmodium protein, unknown function
PF3D7_0529500	N/A	cell cycle regulator protein, putative
PF3D7_0529900	N/A	RING zinc finger protein, putative
PF3D7_0530100	SYN6	SNARE protein, putative
PF3D7_0530700	N/A	conserved Plasmodium protein, unknown function
PF3D7_0530750	DPM3	dolichol-phosphate mannosyltransferase subunit 3, putative
PF3D7_0531000	N/A	conserved Plasmodium protein, unknown function
PF3D7_0531400	N/A	conserved Plasmodium protein, unknown function
PF3D7_0531600	N/A	18S ribosomal RNA
PF3D7_0532000	N/A	28S ribosomal RNA
PF3D7_0532100	ETRAMP5	early transcribed membrane protein 5
PF3D7_0532200	N/A	Plasmodium exported protein (PHISTc), unknown function
PF3D7_0532300	N/A	Plasmodium exported protein (PHISTb), unknown function
PF3D7_0600300	RIF	rifin
PF3D7_0600400	VAR	erythrocyte membrane protein 1, PfEMP1
PF3D7_0600500	RIF	rifin
PF3D7_0602100	N/A	ATP-dependent RNA helicase, putative
PF3D7_0602500	N/A	geranylgeranyltransferase, putative
PF3D7_0602600	N/A	conserved Plasmodium protein, unknown function
PF3D7_0603400	TEX1	trophozoite exported protein 1
PF3D7_0604500	N/A	conserved Plasmodium protein, unknown function
PF3D7_0605100	N/A	RNA-binding protein, putative
PF3D7_0605900	N/A	long chain polyunsaturated fatty acid elongation enzyme, putative
PF3D7_0606000	N/A	conserved Plasmodium protein, unknown function
PF3D7_0606100	N/A	RNA-binding protein, putative
PF3D7_0606200	N/A	ubiquitin-conjugating enzyme E2, putative
PF3D7_0606500	N/A	polypyrimidine tract-binding protein, putative
PF3D7_0606600	N/A	conserved Plasmodium protein, unknown function
PF3D7_0606700	N/A	coatomer alpha subunit, putative
PF3D7_0607000	N/A	translation initiation factor IF-2, putative
PF3D7_0608200	N/A	conserved Plasmodium protein, unknown function
PF3D7_0608500	N/A	proteasome subunit alpha type-2, putative
PF3D7_0608700	CCT6	T-complex protein 1 subunit zeta
PF3D7_0608800	OAT	ornithine aminotransferase
PF3D7_0609000	N/A	conserved Plasmodium protein, unknown function
PF3D7_0609100	ZIP1	zinc transporter ZIP1, putative
PF3D7_0609700	N/A	conserved Plasmodium protein, unknown function
PF3D7_0609800	DHHC2	palmitoyltransferase DHHC2, putative
PF3D7_0610100	SLU7	pre-mRNA-splicing factor SLU7, putative
PF3D7_0610200	RBM25	RNA-binding protein 25, putative
PF3D7_0610600	CDPK2	calcium-dependent protein kinase 2
PF3D7_0610700	N/A	conserved Plasmodium protein, unknown function
PF3D7_0610900	SPT5	transcription elongation factor SPT5, putative
PF3D7_0611800	N/A	conserved Plasmodium protein, unknown function
PF3D7_0612100	EIF3L	eukaryotic translation initiation factor 3 subunit L, putative
PF3D7_0612200	LRR6	leucine-rich repeat protein
PF3D7_0612900	NOG1	nucleolar GTP-binding protein 1, putative
PF3D7_0613900	myoE	myosin E, putative
PF3D7_0614300	MFR1	major facilitator superfamily-related transporter, putative
PF3D7_0614400	CWF7	pre-mRNA-splicing factor CWF7, putative
PF3D7_0615400	N/A	ribonuclease, putative
PF3D7_0615700	N/A	RNA and export factor binding protein, putative
PF3D7_0617000	TOM40	mitochondrial import receptor subunit TOM40, putative
PF3D7_0617200	N/A	conserved Plasmodium protein, unknown function
PF3D7_0617900	H3.3	histone H3 variant
PF3D7_0618200	N/A	conserved Plasmodium protein, unknown function
PF3D7_0618300	N/A	60S ribosomal protein L27a, putative
PF3D7_0619000	N/A	conserved protein, unknown function
PF3D7_0619200	N/A	conserved Plasmodium protein, unknown function
PF3D7_0619400	N/A	cell division cycle protein 48 homologue, putative
PF3D7_0619800	N/A	conserved Plasmodium membrane protein, unknown function
PF3D7_0620500	N/A	cleavage stimulation factor subunit 1, putative
PF3D7_0621200	PDX1	pyridoxine biosynthesis protein PDX1
PF3D7_0621300	N/A	mRNA binding Pumilio-homology domain protein, putative
PF3D7_0621400	ALV7	Pf77 protein
PF3D7_0621500	RPP1	ribonuclease P/MRP protein subunit RPP1, putative
PF3D7_0621800	N/A	nascent polypeptide-associated complex subunit alpha, putative
PF3D7_0622200	N/A	radical SAM protein, putative
PF3D7_0622800	N/A	leucine--tRNA ligase, putative
PF3D7_0622900	AP2-SP3	AP2 domain transcription factor AP2-SP3, putative
PF3D7_0623100	NAB2	nuclear polyadenylated RNA-binding protein NAB2, putative
PF3D7_0623300	N/A	EGF-like membrane protein, putative
PF3D7_0623500	SOD2	superoxide dismutase [Fe]
PF3D7_0623600	N/A	transcription or splicing factor-like protein, putative
PF3D7_0623800	TKL4	tyrosine kinase-like protein, putative
PF3D7_0624000	HK	hexokinase
PF3D7_0624100	N/A	conserved Plasmodium protein, unknown function
PF3D7_0624600	ISWI	SNF2 helicase, putative
PF3D7_0626300	FabB/FabF	3-oxoacyl-acyl-carrier protein synthase I/II
PF3D7_0626800	PyrK	pyruvate kinase
PF3D7_0627100	N/A	ankyrin-repeat protein, putative
PF3D7_0627300	RNF5	E3 ubiquitin-protein ligase RNF5, putative
PF3D7_0627500	DJ1	protein DJ-1
PF3D7_0627700	N/A	transportin
PF3D7_0627800	ACS	acetyl-CoA synthetase, putative
PF3D7_0628200	PK4	eukaryotic translation initiation factor 2-alpha kinase
PF3D7_0628700	N/A	conserved Plasmodium protein, unknown function
PF3D7_0629200	N/A	DnaJ protein, putative
PF3D7_0629300	PL	phospholipase, putative
PF3D7_0629700	SET1	SET domain protein, putative
PF3D7_0629800	N/A	cullin-like protein, putative
PF3D7_0630500	YTM1	ribosome biogenesis protein YTM1, putative
PF3D7_0630900	HAS1	ATP-dependent RNA helicase HAS1
PF3D7_0631200	VAR	erythrocyte membrane protein 1 (PfEMP1), pseudogene
PF3D7_0632700	RIF	rifin
PF3D7_0701100	RIF	rifin
PF3D7_0701900	N/A	Plasmodium exported protein, unknown function
PF3D7_0702000	N/A	Plasmodium exported protein (hyp12), unknown function
PF3D7_0702200	N/A	lysophospholipase, putative
PF3D7_0702300	STARP	sporozoite threonine and asparagine-rich protein
PF3D7_0702600	N/A	chitinase precursor fragment, truncated
PF3D7_0703000	N/A	conserved Plasmodium protein, unknown function
PF3D7_0703500	N/A	erythrocyte membrane-associated antigen
PF3D7_0703900	N/A	conserved Plasmodium membrane protein, unknown function
PF3D7_0704000	N/A	conserved Plasmodium membrane protein, unknown function
PF3D7_0704200	N/A	tRNA m5C-methyltransferase, putative
PF3D7_0704600	UT	E3 ubiquitin-protein ligase
PF3D7_0705000	N/A	mRNA cap guanine-N7 methyltransferase, putative
PF3D7_0705500	N/A	inositol-phosphate phosphatase, putative
PF3D7_0705700	N/A	40S ribosomal protein S29, putative
PF3D7_0706000	N/A	importin-7, putative
PF3D7_0706500	N/A	conserved Plasmodium protein, unknown function
PF3D7_0706700	MSH2-2	DNA mismatch repair protein MSH2, putative
PF3D7_0707400	N/A	AAA family ATPase, putative
PF3D7_0707700	N/A	E3 ubiquitin-protein ligase, putative
PF3D7_0707800	N/A	RAP protein, putative
PF3D7_0707900	N/A	ribosomal protein S8e, putative
PF3D7_0708300	BUD32	EKC/KEOPS complex subunit BUD32
PF3D7_0708400	HSP90	heat shock protein 90
PF3D7_0708500	N/A	heat shock protein 86 family protein
PF3D7_0708800	HSP110c	heat shock protein 110
PF3D7_0709000	CRT	chloroquine resistance transporter
PF3D7_0709300	CG2	Cg2 protein, putative
PF3D7_0709700	PARE	prodrug activation and resistance esterase
PF3D7_0710200	N/A	conserved Plasmodium protein, unknown function
PF3D7_0710600	RPL34	60S ribosomal protein L34
PF3D7_0710700	N/A	conserved Plasmodium protein, unknown function
PF3D7_0710800	N/A	conserved Plasmodium protein, unknown function
PF3D7_0711500	N/A	regulator of chromosome condensation, putative
PF3D7_0713900	N/A	conserved Plasmodium protein, unknown function
PF3D7_0715000	PNPase	4-nitrophenylphosphatase
PF3D7_0716000	N/A	RNA-binding protein, putative
PF3D7_0716100	SDA1	protein SDA1, putative
PF3D7_0716200	N/A	conserved Plasmodium protein, unknown function
PF3D7_0716300	N/A	conserved Plasmodium protein, unknown function
PF3D7_0716800	EIF3I	eukaryotic translation initiation factor 3 subunit I, putative
PF3D7_0717400	N/A	queuine tRNA-ribosyltransferase, putative
PF3D7_0717500	CDPK4	calcium-dependent protein kinase 4
PF3D7_0717700	N/A	serine--tRNA ligase, putative
PF3D7_0717800	N/A	conserved Plasmodium protein, unknown function
PF3D7_0718000	N/A	dynein heavy chain, putative
PF3D7_0718500	N/A	prefoldin subunit 3, putative
PF3D7_0718900	N/A	conserved Plasmodium protein, unknown function
PF3D7_0719300	ARP6	actin-related protein, putative
PF3D7_0719600	N/A	60S ribosomal protein L11a, putative
PF3D7_0719700	RPS10	40S ribosomal protein S10, putative
PF3D7_0720400	N/A	ferrodoxin reductase-like protein
PF3D7_0720700	N/A	phosphoinositide-binding protein, putative
PF3D7_0721000	N/A	conserved Plasmodium membrane protein, unknown function
PF3D7_0721300	DBP7	ATP-dependent RNA helicase DBP7, putative
PF3D7_0721600	N/A	40S ribosomal protein S5, putative
PF3D7_0721700	PSOP1	secreted ookinete protein, putative
PF3D7_0722000	N/A	conserved Plasmodium protein, unknown function
PF3D7_0722100	N/A	PelOta protein homologue, putative
PF3D7_0722300	N/A	ubiquitin carboxyl-terminal hydrolase, putative
PF3D7_0722400	OLA1	Obg-like ATPase 1, putative
PF3D7_0722500	CWC15	pre-mRNA-splicing factor CWC15, putative
PF3D7_0722600	UTP7	U3 small nucleolar RNA-associated protein 7, putative
PF3D7_0723400	N/A	conserved Plasmodium protein, unknown function
PF3D7_0723500	N/A	dynactin subunit 5, putative
PF3D7_0723700	N/A	metallo-hydrolase/oxidoreductase, putative
PF3D7_0723900	N/A	RNA-binding protein, putative
PF3D7_0724000	N/A	Rab GTPase activator and protein kinase, putative
PF3D7_0724100	N/A	conserved Plasmodium protein, unknown function
PF3D7_0724400	PAM18	mitochondrial import inner membrane translocase subunit TIM14, putative
PF3D7_0724700	N/A	conserved Plasmodium protein, unknown function
PF3D7_0724800	N/A	kelch domain-containing protein, putative
PF3D7_0725300	N/A	conserved Plasmodium protein, unknown function
PF3D7_0725400	N/A	conserved Plasmodium protein, unknown function
PF3D7_0725600	N/A	18S ribosomal RNA
PF3D7_0726000	N/A	28S ribosomal RNA
PF3D7_0726200	FIKK7.1	serine/threonine protein kinase, FIKK family
PF3D7_0726300	PMS1	DNA mismatch repair protein PMS1, putative
PF3D7_0726400	N/A	conserved Plasmodium membrane protein, unknown function
PF3D7_0726500	N/A	ubiquitin carboxyl-terminal hydrolase, putative
PF3D7_0726900	TIM50	mitochondrial import inner membrane translocase subunit TIM50, putative
PF3D7_0727300	DNMT	DNA (cytosine-5)-methyltransferase
PF3D7_0727400	N/A	proteasome subunit alpha type-5, putative
PF3D7_0727800	N/A	cation transporting ATPase, putative
PF3D7_0727900	N/A	conserved Plasmodium protein, unknown function
PF3D7_0728000	N/A	eukaryotic translation initiation factor 2 subunit alpha, putative
PF3D7_0728600	N/A	RING zinc finger protein, putative
PF3D7_0728900	N/A	RNA-binding protein, putative
PF3D7_0729100	N/A	conserved Plasmodium protein, unknown function
PF3D7_0729400	N/A	ribosome biogenesis protein BRX1 homolog, putative
PF3D7_0729500	N/A	mRNA (N6-adenosine)-methyltransferase, putative
PF3D7_0729900	N/A	dynein heavy chain, putative
PF3D7_0730300	AP2-L	AP2 domain transcription factor AP2-L, putative
PF3D7_0730900	PTP4	EMP1-trafficking protein
PF3D7_0731100	PTP2	EMP1-trafficking protein
PF3D7_0731200	N/A	Plasmodium exported protein, unknown function
PF3D7_0731300	PfG174	Plasmodium exported protein (PHISTb), unknown function
PF3D7_0731500	EBA175	erythrocyte binding antigen-175
PF3D7_0732800	N/A	erythrocyte membrane protein 1 (PfEMP1), exon 2
PF3D7_0800400	RIF	rifin
PF3D7_0800750	N/A	Plasmodium exported protein, unknown function, pseudogene
PF3D7_0801000	N/A	Plasmodium exported protein (PHISTc), unknown function
PF3D7_0801500	NOL10	nucleolar protein 10, putative
PF3D7_0801700	SENP2	sentrin-specific protease 2, putative
PF3D7_0801800	N/A	mannose-6-phosphate isomerase, putative
PF3D7_0801900	N/A	conserved Plasmodium protein, unknown function
PF3D7_0802000	GDH3	glutamate dehydrogenase, putative
PF3D7_0802300	PWP2	periodic tryptophan protein 2, putative
PF3D7_0802400	N/A	conserved Plasmodium protein, unknown function
PF3D7_0802600	ACbeta	adenylyl cyclase beta
PF3D7_0803000	CYP81	peptidyl-prolyl cis-trans isomerase
PF3D7_0803100	UTP14	U3 small nucleolar RNA-associated protein 14, putative
PF3D7_0803400	RAD54	DNA repair and recombination protein RAD54, putative
PF3D7_0803500	N/A	AAA family ATPase, putative
PF3D7_0803600	N/A	conserved Plasmodium protein, unknown function
PF3D7_0804000	N/A	cactin homolog, putative
PF3D7_0804300	N/A	zinc finger protein, putative
PF3D7_0804500	N/A	conserved Plasmodium membrane protein, unknown function
PF3D7_0804600	N/A	tRNA pseudouridine synthase, putative
PF3D7_0804800	CYP24	peptidyl-prolyl cis-trans isomerase
PF3D7_0804900	N/A	GTPase-activating protein, putative
PF3D7_0805500	N/A	conserved Plasmodium protein, unknown function
PF3D7_0805600	N/A	PAP2-like protein, putative
PF3D7_0806000	N/A	AAA family ATPase, putative
PF3D7_0806500	N/A	DnaJ protein, putative
PF3D7_0806700	N/A	conserved Plasmodium membrane protein, unknown function
PF3D7_0806800	N/A	V-type proton ATPase subunit a, putative
PF3D7_0806900	N/A	conserved Plasmodium protein, unknown function
PF3D7_0807000	N/A	YEATS domain-containing protein, putative
PF3D7_0807100	DHH1	ATP-dependent RNA helicase DHH1, putative
PF3D7_0807200	N/A	conserved Plasmodium membrane protein, unknown function
PF3D7_0807500	N/A	proteasome subunit alpha type-6, putative
PF3D7_0807600	N/A	conserved Plasmodium protein, unknown function
PF3D7_0807800	RPN10	26S proteasome regulatory subunit RPN10, putative
PF3D7_0807900	TyrRS	tyrosine--tRNA ligase
PF3D7_0808200	N/A	plasmepsin X
PF3D7_0808300	N/A	ubiquitin regulatory protein, putative
PF3D7_0809100	VAR	erythrocyte membrane protein 1, PfEMP1
PF3D7_0809600	N/A	peptidase family C50, putative
PF3D7_0810500	PPM7	protein phosphatase PPM7, putative
PF3D7_0810600	DBP1	ATP-dependent RNA helicase DBP1, putative
PF3D7_0811300	CAF1	CCR4-associated factor 1
PF3D7_0811400	N/A	conserved protein, unknown function
PF3D7_0811500	CARM1	histone-arginine methyltransferase CARM1, putative
PF3D7_0812400	KARalpha	karyopherin alpha
PF3D7_0812500	N/A	RNA-binding protein, putative
PF3D7_0813200	N/A	CS domain protein, putative
PF3D7_0813400	N/A	conserved Plasmodium protein, unknown function
PF3D7_0814000	N/A	60S ribosomal protein L13-2, putative
PF3D7_0814200	ALBA1	DNA/RNA-binding protein Alba 1
PF3D7_0814500	N/A	conserved Plasmodium protein, unknown function
PF3D7_0814600	N/A	conserved Plasmodium protein, unknown function
PF3D7_0814900	FeSOD	superoxide dismutase [Fe]
PF3D7_0815800	VPS9	vacuolar protein sorting-associated protein 9, putative
PF3D7_0816000	RRB1	ribosome assembly protein RRB1, putative
PF3D7_0817300	N/A	conserved Plasmodium protein, unknown function
PF3D7_0817600	N/A	conserved Plasmodium protein, unknown function
PF3D7_0818000	N/A	conserved protein, unknown function
PF3D7_0818400	FCF1	rRNA-processing protein FCF1, putative
PF3D7_0818700	N/A	DNA helicase, putative
PF3D7_0818800	IMP4	U3 small nucleolar ribonucleoprotein protein IMP4, putative
PF3D7_0818900	HSP70	heat shock protein 70
PF3D7_0819000	N/A	conserved Plasmodium protein, unknown function
PF3D7_0820000	SRCAP	Snf2-related CBP activator, putative
PF3D7_0820500	YIF1	protein transport protein YIF1, putative
PF3D7_0821100	PK1	protein kinase 1
PF3D7_0821300	DHX36	ATP-dependent RNA helicase DHX36, putative
PF3D7_0821400	N/A	conserved Plasmodium protein, unknown function
PF3D7_0821600	CLP1	polyribonucleotide 5'-hydroxyl-kinase Clp1, putative
PF3D7_0822500	DLC1	dynein light chain 1
PF3D7_0822600	SEC23	protein transport protein SEC23
PF3D7_0822700	TRP1	thrombospondin-related protein 1, putative
PF3D7_0822800	N/A	U5 snrnp-specific protein, putative
PF3D7_0823100	N/A	RWD domain-containing protein, putative
PF3D7_0823200	N/A	RNA-binding protein, putative
PF3D7_0823300	GCN5	histone acetyltransferase GCN5
PF3D7_0823800	N/A	DnaJ protein, putative
PF3D7_0824900	N/A	conserved Plasmodium protein, unknown function
PF3D7_0826100	N/A	E3 ubiquitin-protein ligase, putative
PF3D7_0826700	RACK1	receptor for activated c kinase
PF3D7_0827000	DBP10	ATP-dependent RNA helicase DBP10, putative
PF3D7_0827300	N/A	conserved Plasmodium protein, unknown function
PF3D7_0827800	SET3	SET domain protein, putative
PF3D7_0827900	PDI8	protein disulfide isomerase
PF3D7_0828800	GAMA	GPI-anchored micronemal antigen
PF3D7_0828900	N/A	conserved Plasmodium protein, unknown function
PF3D7_0829000	N/A	conserved Plasmodium membrane protein, unknown function
PF3D7_0829100	N/A	conserved protein, unknown function
PF3D7_0829200	N/A	prohibitin, putative
PF3D7_0829300	LSM8	U6 snRNA-associated Sm-like protein LSm8, putative
PF3D7_0830500	TryThrA	sporozoite and liver stage tryptophan-rich protein, putative
PF3D7_0830600	N/A	Plasmodium exported protein (PHISTc), unknown function
PF3D7_0830700	N/A	Plasmodium exported protein (hyp9), unknown function
PF3D7_0831200	N/A	DnaJ protein, putative
PF3D7_0831500	N/A	Plasmodium exported protein (PHIST), unknown function
PF3D7_0831700	HSP70x	heat shock protein 70
PF3D7_0831800	HRPII	histidine-rich protein II
PF3D7_0831900	N/A	Plasmodium exported protein (PHIST), unknown function, pseudogene
PF3D7_0900400	RIF	rifin
PF3D7_0900500	RIF	rifin
PF3D7_0901700	N/A	Plasmodium exported protein (hyp5), unknown function
PF3D7_0902000	FIKK9.1	serine/threonine protein kinase, FIKK family
PF3D7_0902200	FIKK9.3	serine/threonine protein kinase, FIKK family
PF3D7_0902300	FIKK9.4	serine/threonine protein kinase, FIKK family
PF3D7_0902400	FIKK9.5	serine/threonine protein kinase, FIKK family
PF3D7_0902500	FIKK9.6	serine/threonine protein kinase, FIKK family
PF3D7_0902600	FIKK9.7	serine/threonine protein kinase, FIKK family
PF3D7_0903400	DDX60	ATP-dependent RNA helicase DDX60, putative
PF3D7_0903500	N/A	conserved Plasmodium protein, unknown function
PF3D7_0903900	RPL32	60S ribosomal protein L32
PF3D7_0904000	N/A	GTPase-activating protein, putative
PF3D7_0904100	N/A	AP-4 complex subunit epsilon, putative
PF3D7_0904600	N/A	ubiquitin specific protease, putative
PF3D7_0905100	NUP100	nucleoporin NUP100/NSP100, putative
PF3D7_0905300	N/A	dynein heavy chain, putative
PF3D7_0905900	SEC27	coatomer subunit beta, putative
PF3D7_0906500	N/A	arginase
PF3D7_0906600	N/A	zinc finger protein, putative
PF3D7_0906700	LRR9	leucine-rich repeat protein
PF3D7_0906890	N/A	conserved Plasmodium protein, unknown function
PF3D7_0906910	N/A	tubulin-specific chaperone, putative
PF3D7_0907200	N/A	GTPase-activating protein, putative
PF3D7_0907600	N/A	translation initiation factor SUI1, putative
PF3D7_0907700	PA28	proteasome activator 28 subunit beta, putative
PF3D7_0909400	N/A	exoribonuclease, putative
PF3D7_0910200	N/A	conserved Plasmodium protein, unknown function
PF3D7_0911100	N/A	conserved Plasmodium protein, unknown function
PF3D7_0911900	ICP	falstatin
PF3D7_0912100	N/A	zinc finger protein, putative
PF3D7_0912200	N/A	conserved Plasmodium membrane protein, unknown function
PF3D7_0912400	N/A	alkaline phosphatase, putative
PF3D7_0913200	EF-1beta	elongation factor 1-beta
PF3D7_0913300	N/A	conserved Plasmodium protein, unknown function
PF3D7_0913400	N/A	conserved Plasmodium protein, unknown function
PF3D7_0913500	N/A	protease, putative
PF3D7_0914100	N/A	conserved Plasmodium protein, unknown function
PF3D7_0914300	N/A	met-10+ like protein, putative
PF3D7_0914600	ELF1	transcription elongation factor 1, putative
PF3D7_0915100	UBC9	SUMO-conjugating enzyme UBC9
PF3D7_0915400	PFK9	ATP-dependent 6-phosphofructokinase
PF3D7_0916000	MFS2	major facilitator superfamily domain-containing protein, putative
PF3D7_0916700	HoMu	RNA-binding protein musashi, putative
PF3D7_0916900	N/A	zinc finger protein, putative
PF3D7_0917900	HSP70-2	heat shock protein 70
PF3D7_0918100	N/A	cytochrome b5-like heme/steroid binding protein, putative
PF3D7_0918800	N/A	dihydrouridine synthase, putative
PF3D7_0918900	gammaGCS	gamma-glutamylcysteine synthetase
PF3D7_0919000	NAPS	nucleosome assembly protein
[truncated: 871 more rows]

## Sheet: T_antisense
Geneid	symbol	product
[truncated: 2,119 more rows]

[truncated: 1 more sheets: S_antisense]
