# Supplementary material for: TRIBE Uncovers the Role of Dis3 in Shaping the Dynamic Transcriptome in Malaria Parasites
Source: Front Cell Dev Biol. 2019 Nov 1;7:264. doi: 10.3389/fcell.2019.00264 (PMC6838019; doi:10.3389/fcell.2019.00264)
Supplement: TABLE S2 — Primers and homology sequences for our constructed parasites. [file Table_2.XLSX]

## Sheet: Dis3-Ty1-Ribo 
sequence for Dis3-Ty1-Ribo construct
sgRNA sequence:	5’aatacaagtacatatgcagg3’
Sequence of Homology region	Aaaagaattaaatgactatttaaaaactatacaggtttttgattttaaatataatacatctaaagacttatctcattctattaataatattaatttaaaaaatgataatattttatccaatatattaaaagttatggtaacaaaatgtatgaatgaagctgtatttatttcaggatataatgtacataataatgatatgttaagacattatggtttagctgctgatatatatacattttttacatctcctattagacgatatgctgacattatggttcataggatattaaatcatatatatcaaattgaagaactagataaaaaatatcttgatattatttatttaaataaacaagtcgctttattaaatgataaatatagaaatgcaagatttgcatc…
F1	5’gaattgttccatttaagcttttatg3’
F2	5’gaagtacatactaaccaagatcc 3’
R	5’acaatgttgttaaattaagtattatg3’

## Sheet: Dis3-Ty1-ADAR HR
sequence for Dis3-Ty1-ADAR HR construct
sgRNA sequence:	5’aatacaagtacatatgcagg3’
Sequence of Homology region	aaaagaattaaatgactatttaaaaactatacaggtttttgattttaaatataatacatctaaagacttatctcattctattaataatattaatttaaaaaatgataatattttatccaatatattaaaagttatggtaacaaaatgtatgaatgaagctgtatttatttcaggatataatgtacataataatgatatgttaagacattatggtttagctgctgatatatatacattttttacatctcctattagacgatatgctgacattatggttcataggatattaaatcatatatatcaaattgaagaactagataaaaaatatcttgatattatttatttaaataaacaagtcgctttattaaatgataaatatagaaatgcaagatttgcatc…
F1	5’gaattgttccatttaagcttttatg3’
F2	5’cagaagtacatactaaccaagatc3’
R	5’acaatgttgttaaattaagtattatg3’
